# Supplementary material for: Antibiotics-induced monodominance of a novel gut bacterial order
Source: Gut. 2019 Jan 18;68(10):1781–90. doi: 10.1136/gutjnl-2018-317715 (PMC6839795; doi:10.1136/gutjnl-2018-317715)
Supplement: Supplementary file 9 [file gutjnl-2018-317715supp009.xlsx]

## Sheet: specI_B_A
Rank	Feature name	p-value	q-value	Direction post-AB(all) / pre-AB	Increased in	FeatureSum (%)	Superkingdom	Phylum	Class	Order	Family	Genus	Species
1	Bacteria;Bacteroidetes;Bacteroidia;Bacteroidales;Odoribacteraceae;Odoribacter;Odoribacter splanchnicus	4.1756e-06	7.39081e-05	0	only pre-AB	0.0436872	Bacteria	Bacteroidetes	Bacteroidia	Bacteroidales	Odoribacteraceae	Odoribacter	Odoribactersplanchnicus
2	Bacteria;Bacteroidetes;Bacteroidia;Bacteroidales;Rikenellaceae;Alistipes;Alistipes sp. AL-1	4.1756e-06	7.39081e-05	0	only pre-AB	0.218436	Bacteria	Bacteroidetes	Bacteroidia	Bacteroidales	Rikenellaceae	Alistipes	Alistipessp.AL-1
3	Bacteria;Bacteroidetes;Bacteroidia;Bacteroidales;Bacteroidaceae;Bacteroides;Bacteroides uniformis	4.1756e-06	7.39081e-05	0	only pre-AB	0.524246	Bacteria	Bacteroidetes	Bacteroidia	Bacteroidales	Bacteroidaceae	Bacteroides	Bacteroidesuniformis
4	Bacteria;Bacteroidetes;Bacteroidia;Bacteroidales;Rikenellaceae;Alistipes;Alistipes sp. HGB5	4.1756e-06	7.39081e-05	0	only pre-AB	0.131062	Bacteria	Bacteroidetes	Bacteroidia	Bacteroidales	Rikenellaceae	Alistipes	Alistipessp.HGB5
5	Bacteria;Bacteroidetes;Bacteroidia;Bacteroidales;Bacteroidaceae;Bacteroides;Bacteroides xylanisolvens	4.1756e-06	7.39081e-05	0	only pre-AB	0.0436872	Bacteria	Bacteroidetes	Bacteroidia	Bacteroidales	Bacteroidaceae	Bacteroides	Bacteroidesxylanisolvens
6	Bacteria;Bacteroidetes;Bacteroidia;Bacteroidales;Porphyromonadaceae;Barnesiella;Barnesiella intestinihominis	4.1756e-06	7.39081e-05	0	only pre-AB	0.0436872	Bacteria	Bacteroidetes	Bacteroidia	Bacteroidales	Porphyromonadaceae	Barnesiella	Barnesiellaintestinihominis
7	Bacteria;Bacteroidetes;Bacteroidia;Bacteroidales;Bacteroidaceae;Bacteroides;Bacteroides ovatus	4.1756e-06	7.39081e-05	0	only pre-AB	0.218436	Bacteria	Bacteroidetes	Bacteroidia	Bacteroidales	Bacteroidaceae	Bacteroides	Bacteroidesovatus
8	Bacteria;Bacteroidetes;Bacteroidia;Bacteroidales;Porphyromonadaceae;Tannerella;Tannerella sp. 6_1_58FAA_CT1	4.1756e-06	7.39081e-05	0	only pre-AB	0	Bacteria	Bacteroidetes	Bacteroidia	Bacteroidales	Porphyromonadaceae	Tannerella	Tannerellasp.6_1_58FAA_CT1
9	Bacteria;Firmicutes;Clostridia;Clostridiales;Oscillospiraceae;Oscillibacter;Oscillibacter sp. ER4	4.1756e-06	7.39081e-05	0	only pre-AB	0.174749	Bacteria	Firmicutes	Clostridia	Clostridiales	Oscillospiraceae	Oscillibacter	Oscillibactersp.ER4
10	Bacteria;Proteobacteria;Betaproteobacteria;Burkholderiales;Sutterellaceae;Parasutterella;Parasutterella excrementihominis	4.1756e-06	7.39081e-05	0	only pre-AB	0.131062	Bacteria	Proteobacteria	Betaproteobacteria	Burkholderiales	Sutterellaceae	Parasutterella	Parasutterellaexcrementihominis
11	Bacteria;Firmicutes;Clostridia;Clostridiales;Eubacteriaceae;Eubacterium;Eubacterium ramulus	2.52033e-05	0.000343153	0	pre-AB	0.0436872	Bacteria	Firmicutes	Clostridia	Clostridiales	Eubacteriaceae	Eubacterium	Eubacteriumramulus
12	Bacteria;Firmicutes;Negativicutes;Acidaminococcales;Acidaminococcaceae;Phascolarctobacterium;Phascolarctobacterium sp. CAG:207	2.52033e-05	0.000343153	0	pre-AB	0.174749	Bacteria	Firmicutes	Negativicutes	Acidaminococcales	Acidaminococcaceae	Phascolarctobacterium	Phascolarctobacteriumsp.CAG:207
13	Bacteria;Bacteroidetes;Bacteroidia;Bacteroidales;Bacteroidaceae;Bacteroides;Bacteroides caccae	2.52033e-05	0.000343153	0	pre-AB	0.218436	Bacteria	Bacteroidetes	Bacteroidia	Bacteroidales	Bacteroidaceae	Bacteroides	Bacteroidescaccae
14	Bacteria;Bacteroidetes;Bacteroidia;Bacteroidales;Bacteroidaceae;Bacteroides;Bacteroides faecichinchillae	0.00010511	0.0013289	0	only pre-AB	0.174749	Bacteria	Bacteroidetes	Bacteroidia	Bacteroidales	Bacteroidaceae	Bacteroides	Bacteroidesfaecichinchillae
15	Bacteria;Firmicutes;Clostridia;Clostridiales;Lachnospiraceae;Coprococcus;Coprococcus catus	0.000348379	0.00411088	0	pre-AB	0.0436872	Bacteria	Firmicutes	Clostridia	Clostridiales	Lachnospiraceae	Coprococcus	Coprococcuscatus
16	Bacteria;Firmicutes;Clostridia;Clostridiales;Lachnospiraceae;Blautia;[Ruminococcus] torques	0.00147533	0.0153608	0	pre-AB	0.393185	Bacteria	Firmicutes	Clostridia	Clostridiales	Lachnospiraceae	Blautia	Ruminococcustorques
17	Bacteria;Firmicutes;Clostridia;Clostridiales;Lachnospiraceae;Dorea;Dorea formicigenerans	0.00147533	0.0153608	0	pre-AB	0.0436872	Bacteria	Firmicutes	Clostridia	Clostridiales	Lachnospiraceae	Dorea	Doreaformicigenerans
18	Bacteria;Actinobacteria;Coriobacteriia;Eggerthellales;Eggerthellaceae;Adlercreutzia;Adlercreutzia equolifaciens	0.00336498	0.033089	0	pre-AB	0.0436872	Bacteria	Actinobacteria	Coriobacteriia	Eggerthellales	Eggerthellaceae	Adlercreutzia	Adlercreutziaequolifaciens
19	Bacteria;Firmicutes;Clostridia;Clostridiales;Lachnospiraceae;Dorea;Dorea longicatena	0.00508614	0.0473814	0.0132156	pre-AB	0.262123	Bacteria	Firmicutes	Clostridia	Clostridiales	Lachnospiraceae	Dorea	Dorealongicatena
20	Bacteria;Firmicutes;Clostridia;Clostridiales;Ruminococcaceae;Ruminococcus;Ruminococcus lactaris	0.00656978	0.0554151	0.0905892	pre-AB	0.480559	Bacteria	Firmicutes	Clostridia	Clostridiales	Ruminococcaceae	Ruminococcus	Ruminococcuslactaris
21	Bacteria;Firmicutes;Clostridia;Clostridiales;Eubacteriaceae;Eubacterium;[Eubacterium] eligens	0.00657467	0.0554151	0	pre-AB	0.218436	Bacteria	Firmicutes	Clostridia	Clostridiales	Eubacteriaceae	Eubacterium	Eubacteriumeligens
22	Bacteria;Firmicutes;Clostridia;Clostridiales;Lachnospiraceae;;[Eubacterium] rectale	0.00783287	0.0607657	0.00560793	pre-AB	4.06291	Bacteria	Firmicutes	Clostridia	Clostridiales	Lachnospiraceae	?	Eubacteriumrectale
23	Bacteria;Firmicutes;Clostridia;Clostridiales;Ruminococcaceae;Ruminococcus;Ruminococcus sp. SR1/5	0.0084318	0.0607657	0.0872999	pre-AB	0.174749	Bacteria	Firmicutes	Clostridia	Clostridiales	Ruminococcaceae	Ruminococcus	Ruminococcussp.SR1/5
24	Bacteria;Firmicutes;Clostridia;Clostridiales;Lachnospiraceae;Coprococcus;Coprococcus comes	0.0084318	0.0607657	0.00176639	pre-AB	0.30581	Bacteria	Firmicutes	Clostridia	Clostridiales	Lachnospiraceae	Coprococcus	Coprococcuscomes
25	Bacteria;Bacteroidetes;Bacteroidia;Bacteroidales;Porphyromonadaceae;Parabacteroides;Parabacteroides distasonis	0.00858272	0.0607657	-0.834904	post-AB(all)	16.8633	Bacteria	Bacteroidetes	Bacteroidia	Bacteroidales	Porphyromonadaceae	Parabacteroides	Parabacteroidesdistasonis
26	Bacteria;;;;;;bacterium LF-3	0.0107524	0.0731991	0.0305702	pre-AB	0.30581	Bacteria	?	?	?	?	?	bacteriumLF-3
27	Bacteria;Bacteroidetes;Bacteroidia;Bacteroidales;Bacteroidaceae;Bacteroides;Bacteroides vulgatus	0.0136244	0.0893156	0.00021642	pre-AB	5.37353	Bacteria	Bacteroidetes	Bacteroidia	Bacteroidales	Bacteroidaceae	Bacteroides	Bacteroidesvulgatus
28	Bacteria;Firmicutes;Clostridia;Clostridiales;Eubacteriaceae;Eubacterium;[Eubacterium] hallii	0.0266824	0.164136	0.144158	pre-AB	0.218436	Bacteria	Firmicutes	Clostridia	Clostridiales	Eubacteriaceae	Eubacterium	Eubacteriumhallii
29	Bacteria;Bacteroidetes;Bacteroidia;Bacteroidales;Bacteroidaceae;Bacteroides;Bacteroides fragilis	0.0309153	0.164136	-1	only post-AB(all)	1.83486	Bacteria	Bacteroidetes	Bacteroidia	Bacteroidales	Bacteroidaceae	Bacteroides	Bacteroidesfragilis
30	Bacteria;Firmicutes;Erysipelotrichia;Erysipelotrichales;Erysipelotrichaceae;Holdemania;Holdemania filiformis	0.0389475	0.164136	NA	only pre-AB	0	Bacteria	Firmicutes	Erysipelotrichia	Erysipelotrichales	Erysipelotrichaceae	Holdemania	Holdemaniafiliformis
31	Bacteria;Proteobacteria;Gammaproteobacteria;Pasteurellales;Pasteurellaceae;Pasteurella;[Pasteurella] pneumotropica	0.0389475	0.164136	NA	only pre-AB	0	Bacteria	Proteobacteria	Gammaproteobacteria	Pasteurellales	Pasteurellaceae	Pasteurella	Pasteurellapneumotropica
32	Bacteria;Actinobacteria;Actinobacteria;Bifidobacteriales;Bifidobacteriaceae;Bifidobacterium;Bifidobacterium bifidum	0.0389475	0.164136	NA	only pre-AB	0	Bacteria	Actinobacteria	Actinobacteria	Bifidobacteriales	Bifidobacteriaceae	Bifidobacterium	Bifidobacteriumbifidum
33	Bacteria;Firmicutes;Bacilli;Lactobacillales;Streptococcaceae;Streptococcus;Streptococcus sp. F0441	0.0389475	0.164136	NA	only pre-AB	0	Bacteria	Firmicutes	Bacilli	Lactobacillales	Streptococcaceae	Streptococcus	Streptococcussp.F0441
34	Bacteria;Actinobacteria;Actinobacteria;Bifidobacteriales;Bifidobacteriaceae;Bifidobacterium;Bifidobacterium angulatum	0.0389475	0.164136	NA	only pre-AB	0	Bacteria	Actinobacteria	Actinobacteria	Bifidobacteriales	Bifidobacteriaceae	Bifidobacterium	Bifidobacteriumangulatum
35	Bacteria;Actinobacteria;Actinobacteria;Bifidobacteriales;Bifidobacteriaceae;Bifidobacterium;Bifidobacterium callitrichos	0.0389475	0.164136	NA	only pre-AB	0	Bacteria	Actinobacteria	Actinobacteria	Bifidobacteriales	Bifidobacteriaceae	Bifidobacterium	Bifidobacteriumcallitrichos
36	Bacteria;Actinobacteria;Actinobacteria;Bifidobacteriales;Bifidobacteriaceae;Bifidobacterium;Bifidobacterium merycicum	0.0389475	0.164136	NA	only pre-AB	0	Bacteria	Actinobacteria	Actinobacteria	Bifidobacteriales	Bifidobacteriaceae	Bifidobacterium	Bifidobacteriummerycicum
37	Bacteria;Bacteroidetes;Bacteroidia;Bacteroidales;Bacteroidaceae;Bacteroides;Bacteroides acidifaciens	0.0389475	0.164136	NA	only pre-AB	0	Bacteria	Bacteroidetes	Bacteroidia	Bacteroidales	Bacteroidaceae	Bacteroides	Bacteroidesacidifaciens
38	Bacteria;Firmicutes;Bacilli;Lactobacillales;Streptococcaceae;Streptococcus;Streptococcus sp. SK643	0.0389475	0.164136	NA	only pre-AB	0	Bacteria	Firmicutes	Bacilli	Lactobacillales	Streptococcaceae	Streptococcus	Streptococcussp.SK643
39	Bacteria;Firmicutes;Bacilli;Lactobacillales;Streptococcaceae;Streptococcus;Streptococcus sp. HSISM1	0.0389475	0.164136	NA	only pre-AB	0	Bacteria	Firmicutes	Bacilli	Lactobacillales	Streptococcaceae	Streptococcus	Streptococcussp.HSISM1
40	Bacteria;Firmicutes;Bacilli;Lactobacillales;Streptococcaceae;Streptococcus;Streptococcus vestibularis	0.0389475	0.164136	NA	only pre-AB	0	Bacteria	Firmicutes	Bacilli	Lactobacillales	Streptococcaceae	Streptococcus	Streptococcusvestibularis
41	Bacteria;Proteobacteria;Gammaproteobacteria;Enterobacterales;Enterobacteriaceae;Klebsiella;Klebsiella sp. MS 92-3	0.0389475	0.164136	NA	only pre-AB	0	Bacteria	Proteobacteria	Gammaproteobacteria	Enterobacterales	Enterobacteriaceae	Klebsiella	Klebsiellasp.MS92-3
42	Bacteria;Firmicutes;Clostridia;Clostridiales;;;Clostridiales bacterium VE202-27	0.0389475	0.164136	NA	only pre-AB	0	Bacteria	Firmicutes	Clostridia	Clostridiales	?	?	ClostridialesbacteriumVE202-27
43	Bacteria;Firmicutes;Clostridia;Clostridiales;Lachnospiraceae;Roseburia;Roseburia intestinalis	0.0404741	0.166603	0.0361029	pre-AB	0.480559	Bacteria	Firmicutes	Clostridia	Clostridiales	Lachnospiraceae	Roseburia	Roseburiaintestinalis
44	Bacteria;Firmicutes;Clostridia;Clostridiales;Lachnospiraceae;;Lachnospiraceae bacterium 5_1_63FAA	0.0493853	0.198664	0.0874893	pre-AB	0.349498	Bacteria	Firmicutes	Clostridia	Clostridiales	Lachnospiraceae	?	Lachnospiraceaebacterium5_1_63FAA
45	Bacteria;Verrucomicrobia;Verrucomicrobiae;Verrucomicrobiales;Akkermansiaceae;Akkermansia;Akkermansia muciniphila	0.0598493	0.235407	-1	only post-AB(all)	1.09218	Bacteria	Verrucomicrobia	Verrucomicrobiae	Verrucomicrobiales	Akkermansiaceae	Akkermansia	Akkermansiamuciniphila
46	Bacteria;Firmicutes;Clostridia;Clostridiales;Lachnospiraceae;;Lachnospiraceae bacterium 8_1_57FAA	0.0878515	0.338037	0	pre-AB	0.131062	Bacteria	Firmicutes	Clostridia	Clostridiales	Lachnospiraceae	?	Lachnospiraceaebacterium8_1_57FAA
47	Bacteria;Firmicutes;Negativicutes;Veillonellales;Veillonellaceae;Dialister;Dialister invisus	0.0905172	0.340884	-1	post-AB(all)	1.00481	Bacteria	Firmicutes	Negativicutes	Veillonellales	Veillonellaceae	Dialister	Dialisterinvisus
48	Bacteria;Firmicutes;Clostridia;Clostridiales;Ruminococcaceae;Ruminococcus;Ruminococcus bromii	0.0955358	0.352288	0.270617	pre-AB	1.44168	Bacteria	Firmicutes	Clostridia	Clostridiales	Ruminococcaceae	Ruminococcus	Ruminococcusbromii
49	Bacteria;Bacteroidetes;Bacteroidia;Bacteroidales;Bacteroidaceae;Bacteroides;Bacteroides sartorii	0.106926	0.386241	NA	only post-AB(all)	4.67453	Bacteria	Bacteroidetes	Bacteroidia	Bacteroidales	Bacteroidaceae	Bacteroides	Bacteroidessartorii
50	Bacteria;Firmicutes;Clostridia;Clostridiales;;Intestinimonas;Intestinimonas butyriciproducens	0.139344	0.483605	NA	only post-AB(all)	0.0436872	Bacteria	Firmicutes	Clostridia	Clostridiales	?	Intestinimonas	Intestinimonasbutyriciproducens
51	Bacteria;Bacteroidetes;Bacteroidia;Bacteroidales;Bacteroidaceae;Bacteroides;Bacteroides cellulosilyticus	0.139344	0.483605	NA	only post-AB(all)	1.52905	Bacteria	Bacteroidetes	Bacteroidia	Bacteroidales	Bacteroidaceae	Bacteroides	Bacteroidescellulosilyticus
52	Bacteria;Firmicutes;Clostridia;Clostridiales;Lachnospiraceae;Roseburia;Roseburia inulinivorans	0.147103	0.500715	0.0343077	pre-AB	2.0533	Bacteria	Firmicutes	Clostridia	Clostridiales	Lachnospiraceae	Roseburia	Roseburiainulinivorans
53	Bacteria;Firmicutes;Clostridia;Clostridiales;Ruminococcaceae;Ruminiclostridium;[Eubacterium] siraeum	0.17903	0.576151	NA	only post-AB(all)	0.262123	Bacteria	Firmicutes	Clostridia	Clostridiales	Ruminococcaceae	Ruminiclostridium	Eubacteriumsiraeum
54	Bacteria;Firmicutes;Clostridia;Clostridiales;Lachnospiraceae;Lachnoclostridium;[Clostridium] clostridioforme	0.17903	0.576151	NA	only post-AB(all)	0.873744	Bacteria	Firmicutes	Clostridia	Clostridiales	Lachnospiraceae	Lachnoclostridium	Clostridiumclostridioforme
55	Bacteria;Bacteroidetes;Bacteroidia;Bacteroidales;Bacteroidaceae;Bacteroides;Bacteroides nordii	0.17903	0.576151	NA	only post-AB(all)	0.131062	Bacteria	Bacteroidetes	Bacteroidia	Bacteroidales	Bacteroidaceae	Bacteroides	Bacteroidesnordii
56	Bacteria;Firmicutes;Clostridia;Clostridiales;;Flavonifractor;Flavonifractor plautii	0.189198	0.598001	-1	post-AB(all)	0.131062	Bacteria	Firmicutes	Clostridia	Clostridiales	?	Flavonifractor	Flavonifractorplautii
57	Bacteria;Proteobacteria;Gammaproteobacteria;Enterobacterales;Enterobacteriaceae;Escherichia;Escherichia coli	0.197143	0.612181	0	pre-AB	0.174749	Bacteria	Proteobacteria	Gammaproteobacteria	Enterobacterales	Enterobacteriaceae	Escherichia	Escherichiacoli
58	Bacteria;Firmicutes;Clostridia;Clostridiales;Peptostreptococcaceae;Romboutsia;[Clostridium] dakarense	0.213498	0.651536	NA	pre-AB	0	Bacteria	Firmicutes	Clostridia	Clostridiales	Peptostreptococcaceae	Romboutsia	Clostridiumdakarense
59	Bacteria;Proteobacteria;Deltaproteobacteria;Desulfovibrionales;Desulfovibrionaceae;Bilophila;Bilophila sp. 4_1_30	0.227282	0.670481	NA	only post-AB(all)	0	Bacteria	Proteobacteria	Deltaproteobacteria	Desulfovibrionales	Desulfovibrionaceae	Bilophila	Bilophilasp.4_1_30
60	Bacteria;Bacteroidetes;Bacteroidia;Bacteroidales;Rikenellaceae;Alistipes;Alistipes putredinis	0.227282	0.670481	NA	only post-AB(all)	0.830057	Bacteria	Bacteroidetes	Bacteroidia	Bacteroidales	Rikenellaceae	Alistipes	Alistipesputredinis
61	?	0.25048	0.726802	0.436312	pre-AB	27.2171	?	?	?	?	?	?	?
62	Bacteria;Proteobacteria;Gammaproteobacteria;Enterobacterales;Enterobacteriaceae;Escherichia;Escherichia albertii	0.280972	0.778372	NA	pre-AB	0	Bacteria	Proteobacteria	Gammaproteobacteria	Enterobacterales	Enterobacteriaceae	Escherichia	Escherichiaalbertii
63	Bacteria;Firmicutes;Clostridia;Clostridiales;Lachnospiraceae;;Lachnospiraceae bacterium 2_1_58FAA	0.285843	0.778372	NA	only post-AB(all)	0.0436872	Bacteria	Firmicutes	Clostridia	Clostridiales	Lachnospiraceae	?	Lachnospiraceaebacterium2_1_58FAA
64	Bacteria;Proteobacteria;Gammaproteobacteria;Pasteurellales;Pasteurellaceae;Haemophilus;Haemophilus parainfluenzae	0.285843	0.778372	0	pre-AB	0	Bacteria	Proteobacteria	Gammaproteobacteria	Pasteurellales	Pasteurellaceae	Haemophilus	Haemophilusparainfluenzae
65	Bacteria;Proteobacteria;Deltaproteobacteria;Desulfovibrionales;Desulfovibrionaceae;Desulfovibrio;Desulfovibrio sp. 6_1_46AFAA	0.285843	0.778372	NA	only post-AB(all)	0.0436872	Bacteria	Proteobacteria	Deltaproteobacteria	Desulfovibrionales	Desulfovibrionaceae	Desulfovibrio	Desulfovibriosp.6_1_46AFAA
66	Bacteria;Firmicutes;Clostridia;Clostridiales;Ruminococcaceae;Ruminococcus;Ruminococcus sp. 5_1_39BFAA	0.306419	0.793517	0.239824	pre-AB	0.480559	Bacteria	Firmicutes	Clostridia	Clostridiales	Ruminococcaceae	Ruminococcus	Ruminococcussp.5_1_39BFAA
67	Bacteria;Firmicutes;Clostridia;Clostridiales;Oscillospiraceae;Oscillibacter;Oscillibacter sp. KLE 1745	0.356926	0.793517	NA	post-AB(all)	0	Bacteria	Firmicutes	Clostridia	Clostridiales	Oscillospiraceae	Oscillibacter	Oscillibactersp.KLE1745
68	Bacteria;Firmicutes;Bacilli;Lactobacillales;Lactobacillaceae;Lactobacillus;Lactobacillus rhamnosus	0.357317	0.793517	NA	only post-AB(all)	0	Bacteria	Firmicutes	Bacilli	Lactobacillales	Lactobacillaceae	Lactobacillus	Lactobacillusrhamnosus
69	Bacteria;Bacteroidetes;Bacteroidia;Bacteroidales;Rikenellaceae;Alistipes;Alistipes inops	0.357317	0.793517	NA	only post-AB(all)	0.0436872	Bacteria	Bacteroidetes	Bacteroidia	Bacteroidales	Rikenellaceae	Alistipes	Alistipesinops
70	Bacteria;Firmicutes;Clostridia;Clostridiales;Peptostreptococcaceae;Intestinibacter;Intestinibacter bartlettii	0.357317	0.793517	NA	only post-AB(all)	0	Bacteria	Firmicutes	Clostridia	Clostridiales	Peptostreptococcaceae	Intestinibacter	Intestinibacterbartlettii
71	Bacteria;Bacteroidetes;Bacteroidia;Bacteroidales;Prevotellaceae;Prevotella;Prevotella buccae	0.357317	0.793517	NA	only post-AB(all)	0.262123	Bacteria	Bacteroidetes	Bacteroidia	Bacteroidales	Prevotellaceae	Prevotella	Prevotellabuccae
72	Bacteria;Firmicutes;Bacilli;Lactobacillales;Streptococcaceae;Streptococcus;Streptococcus sp. C150	0.357317	0.793517	NA	only post-AB(all)	0.0436872	Bacteria	Firmicutes	Bacilli	Lactobacillales	Streptococcaceae	Streptococcus	Streptococcussp.C150
73	Bacteria;Firmicutes;Clostridia;Clostridiales;Ruminococcaceae;Ruminococcus;Ruminococcus bicirculans	0.434545	0.793517	0.24751	pre-AB	0.698995	Bacteria	Firmicutes	Clostridia	Clostridiales	Ruminococcaceae	Ruminococcus	Ruminococcusbicirculans
74	Bacteria;Proteobacteria;Gammaproteobacteria;Pasteurellales;Pasteurellaceae;Haemophilus;Haemophilus haemolyticus	0.446153	0.793517	NA	only post-AB(all)	0	Bacteria	Proteobacteria	Gammaproteobacteria	Pasteurellales	Pasteurellaceae	Haemophilus	Haemophilushaemolyticus
75	Bacteria;Firmicutes;Clostridia;Clostridiales;Lachnospiraceae;Lachnoclostridium;[Clostridium] asparagiforme	0.446153	0.793517	NA	only post-AB(all)	0	Bacteria	Firmicutes	Clostridia	Clostridiales	Lachnospiraceae	Lachnoclostridium	Clostridiumasparagiforme
76	?;?;?;?;?;?;?	0.446153	0.793517	NA	only post-AB(all)	0	?	?	?	?	?	?	?
77	Bacteria;Firmicutes;Clostridia;Clostridiales;Lachnospiraceae;Lachnoclostridium;[Clostridium] saccharolyticum	0.446153	0.793517	NA	only post-AB(all)	0.174749	Bacteria	Firmicutes	Clostridia	Clostridiales	Lachnospiraceae	Lachnoclostridium	Clostridiumsaccharolyticum
78	Bacteria;Firmicutes;Bacilli;Lactobacillales;Streptococcaceae;Streptococcus;Streptococcus australis	0.446153	0.793517	NA	only post-AB(all)	0	Bacteria	Firmicutes	Bacilli	Lactobacillales	Streptococcaceae	Streptococcus	Streptococcusaustralis
79	Bacteria;Firmicutes;Clostridia;Clostridiales;Lachnospiraceae;Tyzzerella;Tyzzerella nexilis	0.446153	0.793517	NA	only post-AB(all)	0	Bacteria	Firmicutes	Clostridia	Clostridiales	Lachnospiraceae	Tyzzerella	Tyzzerellanexilis
80	Bacteria;Firmicutes;Bacilli;Lactobacillales;Streptococcaceae;Streptococcus;Streptococcus pneumoniae	0.446153	0.793517	NA	only post-AB(all)	0	Bacteria	Firmicutes	Bacilli	Lactobacillales	Streptococcaceae	Streptococcus	Streptococcuspneumoniae
81	Bacteria;Firmicutes;Clostridia;Clostridiales;Eubacteriaceae;Eubacterium;Eubacterium ventriosum	0.477186	0.793517	0.205005	pre-AB	0.262123	Bacteria	Firmicutes	Clostridia	Clostridiales	Eubacteriaceae	Eubacterium	Eubacteriumventriosum
82	Bacteria;Firmicutes;Clostridia;Clostridiales;Ruminococcaceae;Faecalibacterium;Faecalibacterium prausnitzii	0.488389	0.793517	0.37744	pre-AB	6.72783	Bacteria	Firmicutes	Clostridia	Clostridiales	Ruminococcaceae	Faecalibacterium	Faecalibacteriumprausnitzii
83	Bacteria;Firmicutes;Bacilli;Lactobacillales;Streptococcaceae;Streptococcus;Streptococcus parasanguinis	0.488569	0.793517	NA	pre-AB	0	Bacteria	Firmicutes	Bacilli	Lactobacillales	Streptococcaceae	Streptococcus	Streptococcusparasanguinis
84	Bacteria;Firmicutes;Bacilli;Lactobacillales;Streptococcaceae;Lactococcus;Lactococcus lactis	0.535319	0.793517	NA	post-AB(all)	0.567934	Bacteria	Firmicutes	Bacilli	Lactobacillales	Streptococcaceae	Lactococcus	Lactococcuslactis
85	Bacteria;Firmicutes;Clostridia;Clostridiales;Eriseae;Borkfalki;Borkfalki ceftriaxensis	0.535319	0.793517	NA	post-AB(all)	6.8152	Bacteria	Firmicutes	Clostridia	Clostridiales	Eriseae	Borkfalki	Borkfalkiceftriaxensis
86	Bacteria;Actinobacteria;Coriobacteriia;Coriobacteriales;Coriobacteriaceae;Collinsella;Collinsella sp. 4_8_47FAA	0.537284	0.793517	0.221238	pre-AB	1.09218	Bacteria	Actinobacteria	Coriobacteriia	Coriobacteriales	Coriobacteriaceae	Collinsella	Collinsellasp.4_8_47FAA
87	Bacteria;Firmicutes;Negativicutes;Veillonellales;Veillonellaceae;Veillonella;Veillonella sp. oral taxon 158	0.561554	0.793517	NA	only post-AB(all)	0.0873744	Bacteria	Firmicutes	Negativicutes	Veillonellales	Veillonellaceae	Veillonella	Veillonellasp.oraltaxon158
88	Bacteria;Firmicutes;Bacilli;Lactobacillales;Leuconostocaceae;Leuconostoc;Leuconostoc carnosum	0.561554	0.793517	NA	only post-AB(all)	0	Bacteria	Firmicutes	Bacilli	Lactobacillales	Leuconostocaceae	Leuconostoc	Leuconostoccarnosum
89	Bacteria;Firmicutes;Bacilli;Lactobacillales;Enterococcaceae;Enterococcus;Enterococcus faecalis	0.561554	0.793517	NA	only post-AB(all)	0	Bacteria	Firmicutes	Bacilli	Lactobacillales	Enterococcaceae	Enterococcus	Enterococcusfaecalis
90	Bacteria;Firmicutes;Clostridia;Clostridiales;;;Clostridiales bacterium 1_7_47FAA	0.561554	0.793517	NA	only post-AB(all)	0	Bacteria	Firmicutes	Clostridia	Clostridiales	?	?	Clostridialesbacterium1_7_47FAA
91	Bacteria;Bacteroidetes;Bacteroidia;Bacteroidales;Prevotellaceae;Prevotella;Prevotella copri	0.561554	0.793517	NA	only post-AB(all)	0	Bacteria	Bacteroidetes	Bacteroidia	Bacteroidales	Prevotellaceae	Prevotella	Prevotellacopri
92	Bacteria;Firmicutes;Clostridia;Clostridiales;;;Clostridiales bacterium VE202-14	0.561554	0.793517	NA	only post-AB(all)	0	Bacteria	Firmicutes	Clostridia	Clostridiales	?	?	ClostridialesbacteriumVE202-14
93	Bacteria;Actinobacteria;Coriobacteriia;Eggerthellales;Eggerthellaceae;Eggerthella;Eggerthella sp. HGA1	0.561554	0.793517	NA	only post-AB(all)	0	Bacteria	Actinobacteria	Coriobacteriia	Eggerthellales	Eggerthellaceae	Eggerthella	Eggerthellasp.HGA1
94	Bacteria;Firmicutes;Erysipelotrichia;Erysipelotrichales;Erysipelotrichaceae;Erysipelatoclostridium;[Clostridium] spiroforme	0.561554	0.793517	NA	only post-AB(all)	0	Bacteria	Firmicutes	Erysipelotrichia	Erysipelotrichales	Erysipelotrichaceae	Erysipelatoclostridium	Clostridiumspiroforme
95	Bacteria;Firmicutes;Clostridia;Clostridiales;Clostridiaceae;Clostridium;Clostridium sp. 7_2_43FAA	0.561554	0.793517	NA	only post-AB(all)	0.0873744	Bacteria	Firmicutes	Clostridia	Clostridiales	Clostridiaceae	Clostridium	Clostridiumsp.7_2_43FAA
96	Bacteria;Actinobacteria;Actinobacteria;Micrococcales;Micrococcaceae;Rothia;Rothia mucilaginosa	0.561554	0.793517	NA	only post-AB(all)	0	Bacteria	Actinobacteria	Actinobacteria	Micrococcales	Micrococcaceae	Rothia	Rothiamucilaginosa
97	Bacteria;Firmicutes;Bacilli;Lactobacillales;Lactobacillaceae;Lactobacillus;Lactobacillus acidophilus	0.561554	0.793517	NA	only post-AB(all)	0	Bacteria	Firmicutes	Bacilli	Lactobacillales	Lactobacillaceae	Lactobacillus	Lactobacillusacidophilus
98	Bacteria;Firmicutes;Erysipelotrichia;Erysipelotrichales;Erysipelotrichaceae;Coprobacillus;Coprobacillus sp. 3_3_56FAA	0.561554	0.793517	NA	only post-AB(all)	0	Bacteria	Firmicutes	Erysipelotrichia	Erysipelotrichales	Erysipelotrichaceae	Coprobacillus	Coprobacillussp.3_3_56FAA
99	Bacteria;Actinobacteria;Coriobacteriia;Eggerthellales;Eggerthellaceae;Enterorhabdus;Enterorhabdus mucosicola	0.561554	0.793517	NA	only post-AB(all)	0.0436872	Bacteria	Actinobacteria	Coriobacteriia	Eggerthellales	Eggerthellaceae	Enterorhabdus	Enterorhabdusmucosicola
100	Bacteria;Firmicutes;Clostridia;Clostridiales;Clostridiaceae;Clostridium;Clostridium celatum	0.561554	0.793517	NA	only post-AB(all)	0	Bacteria	Firmicutes	Clostridia	Clostridiales	Clostridiaceae	Clostridium	Clostridiumcelatum
101	Bacteria;Proteobacteria;Gammaproteobacteria;Enterobacterales;Enterobacteriaceae;Escherichia;Escherichia sp. TW09308	0.561554	0.793517	NA	only post-AB(all)	0	Bacteria	Proteobacteria	Gammaproteobacteria	Enterobacterales	Enterobacteriaceae	Escherichia	Escherichiasp.TW09308
102	Bacteria;Firmicutes;Negativicutes;Veillonellales;Veillonellaceae;Veillonella;Veillonella dispar	0.561554	0.793517	NA	only post-AB(all)	0	Bacteria	Firmicutes	Negativicutes	Veillonellales	Veillonellaceae	Veillonella	Veillonelladispar
103	Bacteria;Firmicutes;Clostridia;Clostridiales;Peptostreptococcaceae;Peptostreptococcus;Peptostreptococcus stomatis	0.561554	0.793517	NA	only post-AB(all)	0	Bacteria	Firmicutes	Clostridia	Clostridiales	Peptostreptococcaceae	Peptostreptococcus	Peptostreptococcusstomatis
104	Bacteria;Firmicutes;Clostridia;Clostridiales;Lachnospiraceae;;Lachnospiraceae bacterium 5_1_57FAA	0.561554	0.793517	NA	only post-AB(all)	0	Bacteria	Firmicutes	Clostridia	Clostridiales	Lachnospiraceae	?	Lachnospiraceaebacterium5_1_57FAA
105	Bacteria;Firmicutes;Bacilli;Lactobacillales;Lactobacillaceae;Lactobacillus;Lactobacillus sanfranciscensis	0.561554	0.793517	NA	only post-AB(all)	0	Bacteria	Firmicutes	Bacilli	Lactobacillales	Lactobacillaceae	Lactobacillus	Lactobacillussanfranciscensis
106	Bacteria;Firmicutes;Erysipelotrichia;Erysipelotrichales;Erysipelotrichaceae;Erysipelatoclostridium;[Clostridium] innocuum	0.561554	0.793517	NA	only post-AB(all)	0	Bacteria	Firmicutes	Erysipelotrichia	Erysipelotrichales	Erysipelotrichaceae	Erysipelatoclostridium	Clostridiuminnocuum
107	Bacteria;Firmicutes;Clostridia;Clostridiales;Ruminococcaceae;Anaerotruncus;Anaerotruncus colihominis	0.561554	0.793517	NA	only post-AB(all)	0	Bacteria	Firmicutes	Clostridia	Clostridiales	Ruminococcaceae	Anaerotruncus	Anaerotruncuscolihominis
108	Bacteria;Firmicutes;Bacilli;Lactobacillales;Streptococcaceae;Streptococcus;Streptococcus sp. ACS2	0.579532	0.793517	NA	pre-AB	0	Bacteria	Firmicutes	Bacilli	Lactobacillales	Streptococcaceae	Streptococcus	Streptococcussp.ACS2
109	Bacteria;Firmicutes;Clostridia;Clostridiales;Lachnospiraceae;Blautia;Blautia obeum	0.645551	0.793517	0.0374217	pre-AB	0.262123	Bacteria	Firmicutes	Clostridia	Clostridiales	Lachnospiraceae	Blautia	Blautiaobeum
110	Bacteria;Firmicutes;Negativicutes;Veillonellales;Veillonellaceae;Veillonella;Veillonella sp. ICM51a	0.667515	0.793517	NA	pre-AB	0	Bacteria	Firmicutes	Negativicutes	Veillonellales	Veillonellaceae	Veillonella	Veillonellasp.ICM51a
111	Bacteria;Firmicutes;Negativicutes;Veillonellales;Veillonellaceae;Veillonella;Veillonella parvula	0.667802	0.793517	NA	post-AB(all)	0.78637	Bacteria	Firmicutes	Negativicutes	Veillonellales	Veillonellaceae	Veillonella	Veillonellaparvula
112	Bacteria;Actinobacteria;Actinobacteria;Bifidobacteriales;Bifidobacteriaceae;Bifidobacterium;Bifidobacterium longum	0.686923	0.793517	NA	post-AB(all)	0.218436	Bacteria	Actinobacteria	Actinobacteria	Bifidobacteriales	Bifidobacteriaceae	Bifidobacterium	Bifidobacteriumlongum
113	Bacteria;Firmicutes;Negativicutes;Veillonellales;Veillonellaceae;Anaeroglobus;Anaeroglobus geminatus	0.730753	0.793517	NA	only post-AB(all)	0	Bacteria	Firmicutes	Negativicutes	Veillonellales	Veillonellaceae	Anaeroglobus	Anaeroglobusgeminatus
114	Bacteria;Actinobacteria;Actinobacteria;Bifidobacteriales;Bifidobacteriaceae;Bifidobacterium;Bifidobacterium animalis	0.730753	0.793517	NA	only post-AB(all)	0	Bacteria	Actinobacteria	Actinobacteria	Bifidobacteriales	Bifidobacteriaceae	Bifidobacterium	Bifidobacteriumanimalis
115	Bacteria;Firmicutes;Bacilli;Lactobacillales;Streptococcaceae;Streptococcus;Streptococcus sp. BS29a	0.730753	0.793517	NA	only post-AB(all)	0	Bacteria	Firmicutes	Bacilli	Lactobacillales	Streptococcaceae	Streptococcus	Streptococcussp.BS29a
116	Bacteria;Proteobacteria;Gammaproteobacteria;Enterobacterales;Enterobacteriaceae;Citrobacter;Citrobacter amalonaticus	0.730753	0.793517	NA	only post-AB(all)	0	Bacteria	Proteobacteria	Gammaproteobacteria	Enterobacterales	Enterobacteriaceae	Citrobacter	Citrobacteramalonaticus
117	Bacteria;Proteobacteria;Epsilonproteobacteria;Campylobacterales;Campylobacteraceae;Campylobacter;Campylobacter gracilis	0.730753	0.793517	NA	only post-AB(all)	0	Bacteria	Proteobacteria	Epsilonproteobacteria	Campylobacterales	Campylobacteraceae	Campylobacter	Campylobactergracilis
118	Bacteria;Firmicutes;Clostridia;Clostridiales;Lachnospiraceae;;Lachnospiraceae bacterium 1_4_56FAA	0.730753	0.793517	NA	only post-AB(all)	0	Bacteria	Firmicutes	Clostridia	Clostridiales	Lachnospiraceae	?	Lachnospiraceaebacterium1_4_56FAA
119	Bacteria;Firmicutes;Negativicutes;Veillonellales;Veillonellaceae;Veillonella;Veillonella sp. AS16	0.730753	0.793517	NA	only post-AB(all)	0	Bacteria	Firmicutes	Negativicutes	Veillonellales	Veillonellaceae	Veillonella	Veillonellasp.AS16
120	Bacteria;Firmicutes;Clostridia;Clostridiales;Lachnospiraceae;Blautia;Blautia producta	0.730753	0.793517	NA	only post-AB(all)	0	Bacteria	Firmicutes	Clostridia	Clostridiales	Lachnospiraceae	Blautia	Blautiaproducta
121	Bacteria;Firmicutes;Clostridia;Clostridiales;Clostridiaceae;Clostridium;Clostridium sp. ATCC 29733	0.730753	0.793517	NA	only post-AB(all)	0	Bacteria	Firmicutes	Clostridia	Clostridiales	Clostridiaceae	Clostridium	Clostridiumsp.ATCC29733
122	Bacteria;Proteobacteria;Gammaproteobacteria;Enterobacterales;Enterobacteriaceae;Citrobacter;Citrobacter youngae	0.730753	0.793517	NA	only post-AB(all)	0	Bacteria	Proteobacteria	Gammaproteobacteria	Enterobacterales	Enterobacteriaceae	Citrobacter	Citrobacteryoungae
123	Bacteria;Firmicutes;Bacilli;Lactobacillales;Streptococcaceae;Streptococcus;Streptococcus equinus	0.730753	0.793517	NA	only post-AB(all)	0	Bacteria	Firmicutes	Bacilli	Lactobacillales	Streptococcaceae	Streptococcus	Streptococcusequinus
124	Bacteria;Firmicutes;Bacilli;Lactobacillales;Streptococcaceae;Streptococcus;Streptococcus sp. SK140	0.730753	0.793517	NA	only post-AB(all)	0	Bacteria	Firmicutes	Bacilli	Lactobacillales	Streptococcaceae	Streptococcus	Streptococcussp.SK140
125	Bacteria;Firmicutes;Bacilli;Lactobacillales;Streptococcaceae;Streptococcus;Streptococcus sinensis	0.730753	0.793517	NA	only post-AB(all)	0	Bacteria	Firmicutes	Bacilli	Lactobacillales	Streptococcaceae	Streptococcus	Streptococcussinensis
126	Bacteria;Firmicutes;Clostridia;Clostridiales;Clostridiales Family XIII. Incertae Sedis;;[Eubacterium] brachy	0.730753	0.793517	NA	only post-AB(all)	0	Bacteria	Firmicutes	Clostridia	Clostridiales	ClostridialesFamilyXIII.IncertaeSedis	?	Eubacteriumbrachy
127	Bacteria;Firmicutes;Clostridia;Clostridiales;Peptostreptococcaceae;Peptostreptococcus;Peptostreptococcus sp. MV1	0.730753	0.793517	NA	only post-AB(all)	0	Bacteria	Firmicutes	Clostridia	Clostridiales	Peptostreptococcaceae	Peptostreptococcus	Peptostreptococcussp.MV1
128	Bacteria;Firmicutes;Bacilli;Lactobacillales;Streptococcaceae;Streptococcus;Streptococcus sp. I-P16	0.730753	0.793517	NA	only post-AB(all)	0	Bacteria	Firmicutes	Bacilli	Lactobacillales	Streptococcaceae	Streptococcus	Streptococcussp.I-P16
129	Bacteria;Firmicutes;Clostridia;Clostridiales;Lachnospiraceae;Anaerostipes;Anaerostipes sp. 3_2_56FAA	0.730753	0.793517	NA	only post-AB(all)	0	Bacteria	Firmicutes	Clostridia	Clostridiales	Lachnospiraceae	Anaerostipes	Anaerostipessp.3_2_56FAA
130	Bacteria;Proteobacteria;Gammaproteobacteria;Enterobacterales;Enterobacteriaceae;Salmonella;Salmonella enterica	0.730753	0.793517	NA	only post-AB(all)	0	Bacteria	Proteobacteria	Gammaproteobacteria	Enterobacterales	Enterobacteriaceae	Salmonella	Salmonellaenterica
131	Bacteria;Actinobacteria;Actinobacteria;Bifidobacteriales;Bifidobacteriaceae;Bifidobacterium;Bifidobacterium reuteri	0.730753	0.793517	NA	only post-AB(all)	0	Bacteria	Actinobacteria	Actinobacteria	Bifidobacteriales	Bifidobacteriaceae	Bifidobacterium	Bifidobacteriumreuteri
132	Bacteria;Proteobacteria;Gammaproteobacteria;Enterobacterales;Enterobacteriaceae;Raoultella;Raoultella ornithinolytica	0.730753	0.793517	NA	only post-AB(all)	0	Bacteria	Proteobacteria	Gammaproteobacteria	Enterobacterales	Enterobacteriaceae	Raoultella	Raoultellaornithinolytica
133	Bacteria;Firmicutes;Bacilli;Lactobacillales;Aerococcaceae;Abiotrophia;Abiotrophia defectiva	0.730753	0.793517	NA	only post-AB(all)	0	Bacteria	Firmicutes	Bacilli	Lactobacillales	Aerococcaceae	Abiotrophia	Abiotrophiadefectiva
134	Bacteria;Proteobacteria;Gammaproteobacteria;Enterobacterales;Enterobacteriaceae;Citrobacter;Citrobacter freundii	0.730753	0.793517	NA	only post-AB(all)	0	Bacteria	Proteobacteria	Gammaproteobacteria	Enterobacterales	Enterobacteriaceae	Citrobacter	Citrobacterfreundii
135	Bacteria;Firmicutes;Bacilli;Lactobacillales;Streptococcaceae;Streptococcus;Streptococcus oralis	0.730753	0.793517	NA	only post-AB(all)	0	Bacteria	Firmicutes	Bacilli	Lactobacillales	Streptococcaceae	Streptococcus	Streptococcusoralis
136	Bacteria;Firmicutes;Bacilli;Lactobacillales;Streptococcaceae;Streptococcus;Streptococcus gallolyticus	0.730753	0.793517	NA	only post-AB(all)	0	Bacteria	Firmicutes	Bacilli	Lactobacillales	Streptococcaceae	Streptococcus	Streptococcusgallolyticus
137	Bacteria;Firmicutes;Bacilli;Lactobacillales;Carnobacteriaceae;Granulicatella;Granulicatella adiacens	0.730753	0.793517	NA	only post-AB(all)	0	Bacteria	Firmicutes	Bacilli	Lactobacillales	Carnobacteriaceae	Granulicatella	Granulicatellaadiacens
138	Bacteria;Firmicutes;Bacilli;Lactobacillales;Lactobacillaceae;Lactobacillus;Lactobacillus otakiensis	0.730753	0.793517	NA	only post-AB(all)	0	Bacteria	Firmicutes	Bacilli	Lactobacillales	Lactobacillaceae	Lactobacillus	Lactobacillusotakiensis
139	Bacteria;Firmicutes;Clostridia;Clostridiales;;Pseudoflavonifractor;Pseudoflavonifractor capillosus	0.730753	0.793517	NA	only post-AB(all)	0	Bacteria	Firmicutes	Clostridia	Clostridiales	?	Pseudoflavonifractor	Pseudoflavonifractorcapillosus
140	Bacteria;Firmicutes;Bacilli;Lactobacillales;Streptococcaceae;Streptococcus;Streptococcus infantis	0.730753	0.793517	NA	only post-AB(all)	0	Bacteria	Firmicutes	Bacilli	Lactobacillales	Streptococcaceae	Streptococcus	Streptococcusinfantis
141	Bacteria;Firmicutes;Clostridia;Clostridiales;;;Clostridiales bacterium VE202-08	0.730753	0.793517	NA	only post-AB(all)	0	Bacteria	Firmicutes	Clostridia	Clostridiales	?	?	ClostridialesbacteriumVE202-08
142	Bacteria;Proteobacteria;Betaproteobacteria;Burkholderiales;Sutterellaceae;Sutterella;Sutterella wadsworthensis	0.730753	0.793517	NA	only post-AB(all)	0.0873744	Bacteria	Proteobacteria	Betaproteobacteria	Burkholderiales	Sutterellaceae	Sutterella	Sutterellawadsworthensis
143	Bacteria;Firmicutes;Clostridia;Clostridiales;Lachnospiraceae;Lachnoclostridium;[Clostridium] citroniae	0.730753	0.793517	NA	only post-AB(all)	0	Bacteria	Firmicutes	Clostridia	Clostridiales	Lachnospiraceae	Lachnoclostridium	Clostridiumcitroniae
144	Bacteria;Firmicutes;Bacilli;Lactobacillales;Leuconostocaceae;Leuconostoc;Leuconostoc mesenteroides	0.730753	0.793517	NA	only post-AB(all)	0	Bacteria	Firmicutes	Bacilli	Lactobacillales	Leuconostocaceae	Leuconostoc	Leuconostocmesenteroides
145	Bacteria;Firmicutes;Bacilli;Lactobacillales;Lactobacillaceae;Lactobacillus;Lactobacillus sakei	0.730753	0.793517	NA	only post-AB(all)	0	Bacteria	Firmicutes	Bacilli	Lactobacillales	Lactobacillaceae	Lactobacillus	Lactobacillussakei
146	Bacteria;Actinobacteria;Coriobacteriia;Coriobacteriales;Atopobiaceae;Atopobium;Atopobium sp. BS2	0.730753	0.793517	NA	only post-AB(all)	0	Bacteria	Actinobacteria	Coriobacteriia	Coriobacteriales	Atopobiaceae	Atopobium	Atopobiumsp.BS2
147	Bacteria;Firmicutes;Bacilli;Lactobacillales;Lactobacillaceae;Lactobacillus;Lactobacillus crispatus	0.730753	0.793517	NA	only post-AB(all)	0	Bacteria	Firmicutes	Bacilli	Lactobacillales	Lactobacillaceae	Lactobacillus	Lactobacilluscrispatus
148	Bacteria;Firmicutes;Erysipelotrichia;Erysipelotrichales;Erysipelotrichaceae;;Erysipelotrichaceae bacterium 5_2_54FAA	0.730753	0.793517	NA	only post-AB(all)	0	Bacteria	Firmicutes	Erysipelotrichia	Erysipelotrichales	Erysipelotrichaceae	?	Erysipelotrichaceaebacterium5_2_54FAA
149	Bacteria;Proteobacteria;Gammaproteobacteria;Pasteurellales;Pasteurellaceae;Haemophilus;Haemophilus pittmaniae	0.730753	0.793517	NA	only post-AB(all)	0	Bacteria	Proteobacteria	Gammaproteobacteria	Pasteurellales	Pasteurellaceae	Haemophilus	Haemophiluspittmaniae
150	Bacteria;Firmicutes;Clostridia;Clostridiales;;;Clostridiales bacterium VE202-21	0.730753	0.793517	NA	only post-AB(all)	0	Bacteria	Firmicutes	Clostridia	Clostridiales	?	?	ClostridialesbacteriumVE202-21
151	Bacteria;Firmicutes;Bacilli;Lactobacillales;Lactobacillaceae;Lactobacillus;Lactobacillus curvatus	0.730753	0.793517	NA	only post-AB(all)	0	Bacteria	Firmicutes	Bacilli	Lactobacillales	Lactobacillaceae	Lactobacillus	Lactobacilluscurvatus
152	Bacteria;Proteobacteria;Gammaproteobacteria;Pseudomonadales;Pseudomonadaceae;Pseudomonas;Pseudomonas sp. TKP	0.730753	0.793517	NA	only post-AB(all)	0	Bacteria	Proteobacteria	Gammaproteobacteria	Pseudomonadales	Pseudomonadaceae	Pseudomonas	Pseudomonassp.TKP
153	Bacteria;Firmicutes;Clostridia;Clostridiales;;;Clostridiales bacterium VE202-09	0.730753	0.793517	NA	only post-AB(all)	0	Bacteria	Firmicutes	Clostridia	Clostridiales	?	?	ClostridialesbacteriumVE202-09
154	Bacteria;Actinobacteria;Actinobacteria;Actinomycetales;Actinomycetaceae;Actinomyces;Actinomyces sp. S6-Spd3	0.730753	0.793517	NA	only post-AB(all)	0	Bacteria	Actinobacteria	Actinobacteria	Actinomycetales	Actinomycetaceae	Actinomyces	Actinomycessp.S6-Spd3
155	Bacteria;Firmicutes;Bacilli;Lactobacillales;Lactobacillaceae;Lactobacillus;Lactobacillus zeae	0.730753	0.793517	NA	only post-AB(all)	0	Bacteria	Firmicutes	Bacilli	Lactobacillales	Lactobacillaceae	Lactobacillus	Lactobacilluszeae
156	Bacteria;Actinobacteria;Coriobacteriia;Coriobacteriales;Atopobiaceae;Atopobium;Atopobium parvulum	0.730753	0.793517	NA	only post-AB(all)	0	Bacteria	Actinobacteria	Coriobacteriia	Coriobacteriales	Atopobiaceae	Atopobium	Atopobiumparvulum
157	Bacteria;Proteobacteria;Gammaproteobacteria;Enterobacterales;Enterobacteriaceae;Citrobacter;Citrobacter sp. S-77	0.730753	0.793517	NA	only post-AB(all)	0	Bacteria	Proteobacteria	Gammaproteobacteria	Enterobacterales	Enterobacteriaceae	Citrobacter	Citrobactersp.S-77
158	Bacteria;Fusobacteria;Fusobacteriia;Fusobacteriales;Fusobacteriaceae;Fusobacterium;Fusobacterium nucleatum	0.730753	0.793517	NA	only post-AB(all)	0.0436872	Bacteria	Fusobacteria	Fusobacteriia	Fusobacteriales	Fusobacteriaceae	Fusobacterium	Fusobacteriumnucleatum
159	Bacteria;Actinobacteria;Actinobacteria;Bifidobacteriales;Bifidobacteriaceae;Bifidobacterium;Bifidobacterium dentium	0.730753	0.793517	NA	only post-AB(all)	0	Bacteria	Actinobacteria	Actinobacteria	Bifidobacteriales	Bifidobacteriaceae	Bifidobacterium	Bifidobacteriumdentium
160	Bacteria;Firmicutes;Clostridia;Clostridiales;Lachnospiraceae;;Lachnospiraceae bacterium 6_1_63FAA	0.730753	0.793517	NA	only post-AB(all)	0	Bacteria	Firmicutes	Clostridia	Clostridiales	Lachnospiraceae	?	Lachnospiraceaebacterium6_1_63FAA
161	Bacteria;Firmicutes;Bacilli;Lactobacillales;Enterococcaceae;Enterococcus;Enterococcus casseliflavus	0.730753	0.793517	NA	only post-AB(all)	0	Bacteria	Firmicutes	Bacilli	Lactobacillales	Enterococcaceae	Enterococcus	Enterococcuscasseliflavus
162	Bacteria;Firmicutes;Erysipelotrichia;Erysipelotrichales;Erysipelotrichaceae;;Erysipelotrichaceae bacterium 3_1_53	0.730753	0.793517	NA	only post-AB(all)	0	Bacteria	Firmicutes	Erysipelotrichia	Erysipelotrichales	Erysipelotrichaceae	?	Erysipelotrichaceaebacterium3_1_53
163	Bacteria;Actinobacteria;Actinobacteria;Actinomycetales;Actinomycetaceae;Actinomyces;Actinomyces sp. HPA0247	0.730753	0.793517	NA	only post-AB(all)	0	Bacteria	Actinobacteria	Actinobacteria	Actinomycetales	Actinomycetaceae	Actinomyces	Actinomycessp.HPA0247
164	Bacteria;Firmicutes;Bacilli;Lactobacillales;Lactobacillaceae;Lactobacillus;Lactobacillus casei	0.738534	0.797076	0	pre-AB	0.78637	Bacteria	Firmicutes	Bacilli	Lactobacillales	Lactobacillaceae	Lactobacillus	Lactobacilluscasei
165	Bacteria;Actinobacteria;Actinobacteria;Propionibacteriales;Propionibacteriaceae;Propionibacterium;Propionibacterium freudenreichii	0.758973	0.814171	NA	pre-AB	0.131062	Bacteria	Actinobacteria	Actinobacteria	Propionibacteriales	Propionibacteriaceae	Propionibacterium	Propionibacteriumfreudenreichii
166	Bacteria;Bacteroidetes;Bacteroidia;Bacteroidales;Bacteroidaceae;Bacteroides;Bacteroides sp. 1_1_6	0.77184	0.821846	-0.582599	post-AB(all)	3.0581	Bacteria	Bacteroidetes	Bacteroidia	Bacteroidales	Bacteroidaceae	Bacteroides	Bacteroidessp.1_1_6
167	Bacteria;Firmicutes;Bacilli;Lactobacillales;Streptococcaceae;Streptococcus;Streptococcus thermophilus	0.775414	0.821846	0.189927	pre-AB	0.742682	Bacteria	Firmicutes	Bacilli	Lactobacillales	Streptococcaceae	Streptococcus	Streptococcusthermophilus
168	Bacteria;Firmicutes;Clostridia;Clostridiales;Ruminococcaceae;Subdoligranulum;Subdoligranulum sp. 4_3_54A2FAA	0.822219	0.861141	NA	pre-AB	0	Bacteria	Firmicutes	Clostridia	Clostridiales	Ruminococcaceae	Subdoligranulum	Subdoligranulumsp.4_3_54A2FAA
169	Bacteria;Actinobacteria;Actinobacteria;Bifidobacteriales;Bifidobacteriaceae;Bifidobacterium;Bifidobacterium breve	0.822219	0.861141	NA	pre-AB	0.174749	Bacteria	Actinobacteria	Actinobacteria	Bifidobacteriales	Bifidobacteriaceae	Bifidobacterium	Bifidobacteriumbreve
170	Bacteria;Firmicutes;Clostridia;Clostridiales;Lachnospiraceae;Roseburia;Roseburia hominis	0.829934	0.864108	0	pre-AB	0.131062	Bacteria	Firmicutes	Clostridia	Clostridiales	Lachnospiraceae	Roseburia	Roseburiahominis
171	Bacteria;Firmicutes;Bacilli;Lactobacillales;Streptococcaceae;Streptococcus;Streptococcus mitis	0.853937	0.883899	NA	pre-AB	0	Bacteria	Firmicutes	Bacilli	Lactobacillales	Streptococcaceae	Streptococcus	Streptococcusmitis
172	Bacteria;Firmicutes;Clostridia;Clostridiales;Clostridiaceae;Clostridium;Clostridium saudii	0.910549	0.937019	NA	pre-AB	0.0873744	Bacteria	Firmicutes	Clostridia	Clostridiales	Clostridiaceae	Clostridium	Clostridiumsaudii
173	Bacteria;Actinobacteria;Actinobacteria;Bifidobacteriales;Bifidobacteriaceae;Bifidobacterium;Bifidobacterium saguini	0.958134	0.980287	NA	post-AB(all)	0.0873744	Bacteria	Actinobacteria	Actinobacteria	Bifidobacteriales	Bifidobacteriaceae	Bifidobacterium	Bifidobacteriumsaguini
174	Bacteria;Firmicutes;Clostridia;Clostridiales;;;butyrate-producing bacterium SS3/4	0.966958	0.98363	0.383214	pre-AB	0.524246	Bacteria	Firmicutes	Clostridia	Clostridiales	?	?	butyrate-producingbacteriumSS3/4
175	Bacteria;Firmicutes;Clostridia;Clostridiales;Ruminococcaceae;Subdoligranulum;Subdoligranulum variabile	1	1	NA	pre-AB	0.174749	Bacteria	Firmicutes	Clostridia	Clostridiales	Ruminococcaceae	Subdoligranulum	Subdoligranulumvariabile
176	Bacteria;Firmicutes;Clostridia;Clostridiales;Clostridiaceae;Hungatella;Hungatella hathewayi	1	1	NA	pre-AB	0.0436872	Bacteria	Firmicutes	Clostridia	Clostridiales	Clostridiaceae	Hungatella	Hungatellahathewayi
177	Bacteria;Firmicutes;Clostridia;Clostridiales;Lachnospiraceae;Lachnoclostridium;[Clostridium] symbiosum	1	1	NA	pre-AB	0	Bacteria	Firmicutes	Clostridia	Clostridiales	Lachnospiraceae	Lachnoclostridium	Clostridiumsymbiosum

## Sheet: specI_B_A_1_2
Rank	Feature name	p-value	q-value	Direction	Increased in	FeatureSum (%)	Superkingdom	Phylum	Class	Order	Family	Genus	Species
1	Bacteria;Firmicutes;Bacilli;Lactobacillales;Leuconostocaceae;Leuconostoc;Leuconostoc carnosum	4.58225e-26	9.1874e-24	1st-AB>>>other Subjects = pre-AB = 2nd-AB = post-AB	multi.sided	0	Bacteria	Firmicutes	Bacilli	Lactobacillales	Leuconostocaceae	Leuconostoc	Leuconostoccarnosum
2	Bacteria;Firmicutes;Bacilli;Lactobacillales;Lactobacillaceae;Lactobacillus;Lactobacillus sanfranciscensis	4.58225e-26	9.1874e-24	1st-AB>>>other Subjects = pre-AB = 2nd-AB = post-AB	multi.sided	0	Bacteria	Firmicutes	Bacilli	Lactobacillales	Lactobacillaceae	Lactobacillus	Lactobacillussanfranciscensis
3	Bacteria;Firmicutes;Bacilli;Lactobacillales;Lactobacillaceae;Lactobacillus;Lactobacillus rhamnosus	1.11313e-17	1.48788e-15	1st-AB>>>other Subjects = pre-AB = 2nd-AB > post-AB	multi.sided	0	Bacteria	Firmicutes	Bacilli	Lactobacillales	Lactobacillaceae	Lactobacillus	Lactobacillusrhamnosus
4	Bacteria;Firmicutes;Bacilli;Lactobacillales;Streptococcaceae;Lactococcus;Lactococcus lactis	4.29836e-16	4.30911e-14	2nd-AB = 1st-AB>>>other Subjects>>>pre-AB = post-AB	multi.sided	0.103339	Bacteria	Firmicutes	Bacilli	Lactobacillales	Streptococcaceae	Lactococcus	Lactococcuslactis
5	Bacteria;Firmicutes;Bacilli;Lactobacillales;Lactobacillaceae;Lactobacillus;Lactobacillus casei	2.28208e-15	1.83023e-13	1st-AB>= 2nd-AB = pre-AB>>>other Subjects > post-AB	multi.sided	0.143084	Bacteria	Firmicutes	Bacilli	Lactobacillales	Lactobacillaceae	Lactobacillus	Lactobacilluscasei
6	Bacteria;Actinobacteria;Actinobacteria;Propionibacteriales;Propionibacteriaceae;Propionibacterium;Propionibacterium freudenreichii	5.81642e-15	3.88731e-13	1st-AB>>>other Subjects>>>pre-AB = 2nd-AB = post-AB	multi.sided	0.0238474	Bacteria	Actinobacteria	Actinobacteria	Propionibacteriales	Propionibacteriaceae	Propionibacterium	Propionibacteriumfreudenreichii
7	Bacteria;Firmicutes;Bacilli;Lactobacillales;Streptococcaceae;Streptococcus;Streptococcus australis	3.18453e-14	1.82428e-12	1st-AB>>>other Subjects = pre-AB = 2nd-AB = post-AB	multi.sided	0	Bacteria	Firmicutes	Bacilli	Lactobacillales	Streptococcaceae	Streptococcus	Streptococcusaustralis
8	Bacteria;Actinobacteria;Actinobacteria;Micrococcales;Micrococcaceae;Rothia;Rothia mucilaginosa	5.77162e-13	2.89302e-11	1st-AB>>>other Subjects = pre-AB = 2nd-AB = post-AB	multi.sided	0	Bacteria	Actinobacteria	Actinobacteria	Micrococcales	Micrococcaceae	Rothia	Rothiamucilaginosa
9	Bacteria;Firmicutes;Clostridia;Clostridiales;Peptostreptococcaceae;Peptostreptococcus;Peptostreptococcus stomatis	1.0071e-12	2.94492e-11	1st-AB>>>other Subjects = pre-AB = 2nd-AB = post-AB	multi.sided	0.00794913	Bacteria	Firmicutes	Clostridia	Clostridiales	Peptostreptococcaceae	Peptostreptococcus	Peptostreptococcusstomatis
10	Bacteria;Firmicutes;Bacilli;Lactobacillales;Streptococcaceae;Streptococcus;Streptococcus sp. SK140	1.10159e-12	2.94492e-11	1st-AB>>>other Subjects = pre-AB = 2nd-AB = post-AB	multi.sided	0	Bacteria	Firmicutes	Bacilli	Lactobacillales	Streptococcaceae	Streptococcus	Streptococcussp.SK140
11	Bacteria;Firmicutes;Bacilli;Lactobacillales;Streptococcaceae;Streptococcus;Streptococcus sp. I-P16	1.10159e-12	2.94492e-11	1st-AB>>>other Subjects = pre-AB = 2nd-AB = post-AB	multi.sided	0	Bacteria	Firmicutes	Bacilli	Lactobacillales	Streptococcaceae	Streptococcus	Streptococcussp.I-P16
12	Bacteria;Firmicutes;Bacilli;Lactobacillales;Leuconostocaceae;Leuconostoc;Leuconostoc mesenteroides	1.10159e-12	2.94492e-11	1st-AB>>>other Subjects = pre-AB = 2nd-AB = post-AB	multi.sided	0	Bacteria	Firmicutes	Bacilli	Lactobacillales	Leuconostocaceae	Leuconostoc	Leuconostocmesenteroides
13	Bacteria;Firmicutes;Bacilli;Lactobacillales;Lactobacillaceae;Lactobacillus;Lactobacillus crispatus	1.10159e-12	2.94492e-11	1st-AB>>>other Subjects = pre-AB = 2nd-AB = post-AB	multi.sided	0	Bacteria	Firmicutes	Bacilli	Lactobacillales	Lactobacillaceae	Lactobacillus	Lactobacilluscrispatus
14	Bacteria;Proteobacteria;Gammaproteobacteria;Pseudomonadales;Pseudomonadaceae;Pseudomonas;Pseudomonas sp. TKP	1.10159e-12	2.94492e-11	1st-AB>>>other Subjects = pre-AB = 2nd-AB = post-AB	multi.sided	0	Bacteria	Proteobacteria	Gammaproteobacteria	Pseudomonadales	Pseudomonadaceae	Pseudomonas	Pseudomonassp.TKP
15	Bacteria;Actinobacteria;Actinobacteria;Actinomycetales;Actinomycetaceae;Actinomyces;Actinomyces sp. S6-Spd3	1.10159e-12	2.94492e-11	1st-AB>>>other Subjects = pre-AB = 2nd-AB = post-AB	multi.sided	0	Bacteria	Actinobacteria	Actinobacteria	Actinomycetales	Actinomycetaceae	Actinomyces	Actinomycessp.S6-Spd3
16	Bacteria;Bacteroidetes;Bacteroidia;Bacteroidales;Bacteroidaceae;Bacteroides;Bacteroides uniformis	4.77377e-10	1.19643e-08	pre-AB = other Subjects > 1st-AB = 2nd-AB = post-AB	multi.sided	3.90302	Bacteria	Bacteroidetes	Bacteroidia	Bacteroidales	Bacteroidaceae	Bacteroides	Bacteroidesuniformis
17	Bacteria;Firmicutes;Bacilli;Lactobacillales;Enterococcaceae;Enterococcus;Enterococcus faecalis	6.46723e-10	1.44076e-08	other Subjects = pre-AB = 1st-AB = 2nd-AB > post-AB	multi.sided	0	Bacteria	Firmicutes	Bacilli	Lactobacillales	Enterococcaceae	Enterococcus	Enterococcusfaecalis
18	Bacteria;Firmicutes;Clostridia;Clostridiales;Clostridiaceae;Clostridium;Clostridium sp. 7_2_43FAA	6.46723e-10	1.44076e-08	other Subjects = pre-AB = 1st-AB = 2nd-AB > post-AB	multi.sided	0.0158983	Bacteria	Firmicutes	Clostridia	Clostridiales	Clostridiaceae	Clostridium	Clostridiumsp.7_2_43FAA
19	Bacteria;Firmicutes;Clostridia;Clostridiales;;;butyrate-producing bacterium SS3/4	7.91597e-09	1.67069e-07	post-AB = pre-AB>> other Subjects = 1st-AB = 2nd-AB	multi.sided	0.135135	Bacteria	Firmicutes	Clostridia	Clostridiales	?	?	butyrate-producingbacteriumSS3/4
20	Bacteria;Bacteroidetes;Bacteroidia;Bacteroidales;Porphyromonadaceae;Parabacteroides;Parabacteroides distasonis	2.91205e-08	5.83867e-07	2nd-AB>>>post-AB > pre-AB = 1st-AB = other Subjects	multi.sided	3.86328	Bacteria	Bacteroidetes	Bacteroidia	Bacteroidales	Porphyromonadaceae	Parabacteroides	Parabacteroidesdistasonis
21	Bacteria;Firmicutes;Clostridia;Clostridiales;Ruminococcaceae;Faecalibacterium;Faecalibacterium prausnitzii	3.70217e-08	7.06939e-07	post-AB = pre-AB>> other Subjects>= 1st-AB = 2nd-AB	multi.sided	2.88553	Bacteria	Firmicutes	Clostridia	Clostridiales	Ruminococcaceae	Faecalibacterium	Faecalibacteriumprausnitzii
22	Bacteria;Firmicutes;Clostridia;Clostridiales;Ruminococcaceae;Ruminococcus;Ruminococcus lactaris	6.54919e-08	1.19374e-06	pre-AB > post-AB>>>other Subjects = 1st-AB = 2nd-AB	multi.sided	0.206677	Bacteria	Firmicutes	Clostridia	Clostridiales	Ruminococcaceae	Ruminococcus	Ruminococcuslactaris
23	Bacteria;Bacteroidetes;Bacteroidia;Bacteroidales;Bacteroidaceae;Bacteroides;Bacteroides ovatus	9.2598e-08	1.61443e-06	pre-AB = other Subjects>= 1st-AB = 2nd-AB = post-AB	multi.sided	2.33704	Bacteria	Bacteroidetes	Bacteroidia	Bacteroidales	Bacteroidaceae	Bacteroides	Bacteroidesovatus
24	Bacteria;Firmicutes;Clostridia;Clostridiales;Lachnospiraceae;Lachnoclostridium;[Clostridium] clostridioforme	1.50849e-07	2.52044e-06	2nd-AB>>>other Subjects = pre-AB = 1st-AB = post-AB	multi.sided	0.166932	Bacteria	Firmicutes	Clostridia	Clostridiales	Lachnospiraceae	Lachnoclostridium	Clostridiumclostridioforme
25	Bacteria;Proteobacteria;Deltaproteobacteria;Desulfovibrionales;Desulfovibrionaceae;Desulfovibrio;Desulfovibrio sp. 6_1_46AFAA	2.11931e-07	3.39937e-06	other Subjects = pre-AB = 1st-AB = 2nd-AB = post-AB	multi.sided	0.00794913	Bacteria	Proteobacteria	Deltaproteobacteria	Desulfovibrionales	Desulfovibrionaceae	Desulfovibrio	Desulfovibriosp.6_1_46AFAA
26	Bacteria;Bacteroidetes;Bacteroidia;Bacteroidales;Prevotellaceae;Prevotella;Prevotella buccae	3.47632e-07	5.36155e-06	other Subjects = pre-AB = 1st-AB = 2nd-AB = post-AB	multi.sided	0.0476948	Bacteria	Bacteroidetes	Bacteroidia	Bacteroidales	Prevotellaceae	Prevotella	Prevotellabuccae
27	Bacteria;Firmicutes;Clostridia;Clostridiales;Peptostreptococcaceae;Peptostreptococcus;Peptostreptococcus sp. MV1	4.53744e-07	6.73893e-06	1st-AB>>>other Subjects = pre-AB = 2nd-AB = post-AB	multi.sided	0	Bacteria	Firmicutes	Clostridia	Clostridiales	Peptostreptococcaceae	Peptostreptococcus	Peptostreptococcussp.MV1
28	Bacteria;Firmicutes;Clostridia;Clostridiales;Lachnospiraceae;Lachnoclostridium;[Clostridium] asparagiforme	5.06857e-07	7.25892e-06	other Subjects = pre-AB = 1st-AB = 2nd-AB = post-AB	multi.sided	0	Bacteria	Firmicutes	Clostridia	Clostridiales	Lachnospiraceae	Lachnoclostridium	Clostridiumasparagiforme
29	Bacteria;Bacteroidetes;Bacteroidia;Bacteroidales;Porphyromonadaceae;Parabacteroides;Parabacteroides merdae	6.64414e-07	8.00887e-06	other Subjects > pre-AB = 1st-AB = 2nd-AB = post-AB	multi.sided	0.914149	Bacteria	Bacteroidetes	Bacteroidia	Bacteroidales	Porphyromonadaceae	Parabacteroides	Parabacteroidesmerdae
30	Bacteria;Firmicutes;Clostridia;Clostridiales;Clostridiales Family XIII. Incertae Sedis;;[Eubacterium] brachy	6.79056e-07	8.00887e-06	1st-AB>>>other Subjects = pre-AB = 2nd-AB = post-AB	multi.sided	0	Bacteria	Firmicutes	Clostridia	Clostridiales	ClostridialesFamilyXIII.IncertaeSedis	?	Eubacteriumbrachy
31	Bacteria;Firmicutes;Bacilli;Lactobacillales;Aerococcaceae;Abiotrophia;Abiotrophia defectiva	6.79056e-07	8.00887e-06	1st-AB>>>other Subjects = pre-AB = 2nd-AB = post-AB	multi.sided	0	Bacteria	Firmicutes	Bacilli	Lactobacillales	Aerococcaceae	Abiotrophia	Abiotrophiadefectiva
32	Bacteria;Firmicutes;Bacilli;Lactobacillales;Lactobacillaceae;Lactobacillus;Lactobacillus acidophilus	6.79056e-07	8.00887e-06	1st-AB>>>other Subjects = pre-AB = 2nd-AB = post-AB	multi.sided	0	Bacteria	Firmicutes	Bacilli	Lactobacillales	Lactobacillaceae	Lactobacillus	Lactobacillusacidophilus
33	Bacteria;Actinobacteria;Coriobacteriia;Coriobacteriales;Atopobiaceae;Atopobium;Atopobium sp. BS2	6.79056e-07	8.00887e-06	1st-AB>>>other Subjects = pre-AB = 2nd-AB = post-AB	multi.sided	0	Bacteria	Actinobacteria	Coriobacteriia	Coriobacteriales	Atopobiaceae	Atopobium	Atopobiumsp.BS2
34	Bacteria;Actinobacteria;Coriobacteriia;Coriobacteriales;Atopobiaceae;Atopobium;Atopobium parvulum	6.79056e-07	8.00887e-06	1st-AB>>>other Subjects = pre-AB = 2nd-AB = post-AB	multi.sided	0	Bacteria	Actinobacteria	Coriobacteriia	Coriobacteriales	Atopobiaceae	Atopobium	Atopobiumparvulum
35	Bacteria;Actinobacteria;Actinobacteria;Bifidobacteriales;Bifidobacteriaceae;Bifidobacterium;Bifidobacterium breve	1.02686e-06	1.17649e-05	other Subjects>>>pre-AB = 1st-AB = 2nd-AB = post-AB	multi.sided	0.0317965	Bacteria	Actinobacteria	Actinobacteria	Bifidobacteriales	Bifidobacteriaceae	Bifidobacterium	Bifidobacteriumbreve
36	Bacteria;Bacteroidetes;Bacteroidia;Bacteroidales;Bacteroidaceae;Bacteroides;Bacteroides xylanisolvens	1.35265e-06	1.5067e-05	other Subjects = pre-AB = 1st-AB = 2nd-AB = post-AB	multi.sided	1.25596	Bacteria	Bacteroidetes	Bacteroidia	Bacteroidales	Bacteroidaceae	Bacteroides	Bacteroidesxylanisolvens
37	Bacteria;Actinobacteria;Coriobacteriia;Eggerthellales;Eggerthellaceae;Adlercreutzia;Adlercreutzia equolifaciens	1.99854e-06	2.16599e-05	pre-AB > post-AB>> other Subjects = 1st-AB = 2nd-AB	multi.sided	0.0158983	Bacteria	Actinobacteria	Coriobacteriia	Eggerthellales	Eggerthellaceae	Adlercreutzia	Adlercreutziaequolifaciens
38	Bacteria;Firmicutes;Clostridia;Clostridiales;Lachnospiraceae;Roseburia;Roseburia inulinivorans	2.97726e-06	3.14179e-05	pre-AB = post-AB>>>other Subjects = 1st-AB = 2nd-AB	multi.sided	0.659777	Bacteria	Firmicutes	Clostridia	Clostridiales	Lachnospiraceae	Roseburia	Roseburiainulinivorans
39	Bacteria;Firmicutes;Bacilli;Lactobacillales;Streptococcaceae;Streptococcus;Streptococcus thermophilus	3.74184e-06	3.52821e-05	1st-AB = pre-AB = 2nd-AB = post-AB>>>other Subjects	multi.sided	0.190779	Bacteria	Firmicutes	Bacilli	Lactobacillales	Streptococcaceae	Streptococcus	Streptococcusthermophilus
40	Bacteria;Bacteroidetes;Bacteroidia;Bacteroidales;Rikenellaceae;Alistipes;Alistipes shahii	3.76451e-06	3.52821e-05	other Subjects > pre-AB = 1st-AB = 2nd-AB = post-AB	multi.sided	0.667727	Bacteria	Bacteroidetes	Bacteroidia	Bacteroidales	Rikenellaceae	Alistipes	Alistipesshahii
41	Bacteria;Proteobacteria;Gammaproteobacteria;Pasteurellales;Pasteurellaceae;Pasteurella;[Pasteurella] pneumotropica	3.87135e-06	3.52821e-05	other Subjects>>>pre-AB = 1st-AB = 2nd-AB = post-AB	multi.sided	0	Bacteria	Proteobacteria	Gammaproteobacteria	Pasteurellales	Pasteurellaceae	Pasteurella	Pasteurellapneumotropica
42	Bacteria;Actinobacteria;Actinobacteria;Bifidobacteriales;Bifidobacteriaceae;Bifidobacterium;Bifidobacterium callitrichos	3.87135e-06	3.52821e-05	other Subjects>>>pre-AB = 1st-AB = 2nd-AB = post-AB	multi.sided	0	Bacteria	Actinobacteria	Actinobacteria	Bifidobacteriales	Bifidobacteriaceae	Bifidobacterium	Bifidobacteriumcallitrichos
43	Bacteria;Bacteroidetes;Bacteroidia;Bacteroidales;Bacteroidaceae;Bacteroides;Bacteroides acidifaciens	3.87135e-06	3.52821e-05	other Subjects>>>pre-AB = 1st-AB = 2nd-AB = post-AB	multi.sided	0	Bacteria	Bacteroidetes	Bacteroidia	Bacteroidales	Bacteroidaceae	Bacteroides	Bacteroidesacidifaciens
44	Bacteria;Firmicutes;Bacilli;Lactobacillales;Streptococcaceae;Streptococcus;Streptococcus sp. SK643	3.87135e-06	3.52821e-05	other Subjects>>>pre-AB = 1st-AB = 2nd-AB = post-AB	multi.sided	0	Bacteria	Firmicutes	Bacilli	Lactobacillales	Streptococcaceae	Streptococcus	Streptococcussp.SK643
45	Bacteria;Firmicutes;Clostridia;Clostridiales;Lachnospiraceae;;Lachnospiraceae bacterium 5_1_63FAA	4.19048e-06	3.73418e-05	pre-AB = post-AB>>>other Subjects = 1st-AB = 2nd-AB	multi.sided	0.158983	Bacteria	Firmicutes	Clostridia	Clostridiales	Lachnospiraceae	?	Lachnospiraceaebacterium5_1_63FAA
46	Bacteria;Firmicutes;Clostridia;Clostridiales;Eubacteriaceae;Eubacterium;Eubacterium ventriosum	1.35958e-05	0.00011852	post-AB = pre-AB > other Subjects = 1st-AB = 2nd-AB	multi.sided	0.103339	Bacteria	Firmicutes	Clostridia	Clostridiales	Eubacteriaceae	Eubacterium	Eubacteriumventriosum
47	Bacteria;;;;;;bacterium LF-3	1.56168e-05	0.000133242	pre-AB>= post-AB>> other Subjects = 1st-AB = 2nd-AB	multi.sided	0.127186	Bacteria	?	?	?	?	?	bacteriumLF-3
48	Bacteria;Firmicutes;Clostridia;Clostridiales;Lachnospiraceae;Coprococcus;Coprococcus comes	1.69558e-05	0.000141652	pre-AB>= post-AB = 1st-AB = other Subjects = 2nd-AB	multi.sided	0.143084	Bacteria	Firmicutes	Clostridia	Clostridiales	Lachnospiraceae	Coprococcus	Coprococcuscomes
49	Bacteria;Firmicutes;Clostridia;Clostridiales;;Intestinimonas;Intestinimonas butyriciproducens	2.02382e-05	0.000165623	other Subjects = pre-AB = 1st-AB = 2nd-AB = post-AB	multi.sided	0.00794913	Bacteria	Firmicutes	Clostridia	Clostridiales	?	Intestinimonas	Intestinimonasbutyriciproducens
50	Bacteria;Firmicutes;Clostridia;Clostridiales;Lachnospiraceae;;[Eubacterium] rectale	2.17898e-05	0.000174754	pre-AB > post-AB > other Subjects>= 1st-AB = 2nd-AB	multi.sided	1.89189	Bacteria	Firmicutes	Clostridia	Clostridiales	Lachnospiraceae	?	Eubacteriumrectale
51	Bacteria;Firmicutes;Clostridia;Clostridiales;Lachnospiraceae;Roseburia;Roseburia intestinalis	2.71449e-05	0.000213433	pre-AB = post-AB>> other Subjects = 1st-AB = 2nd-AB	multi.sided	0.238474	Bacteria	Firmicutes	Clostridia	Clostridiales	Lachnospiraceae	Roseburia	Roseburiaintestinalis
52	Bacteria;Bacteroidetes;Bacteroidia;Bacteroidales;Odoribacteraceae;Odoribacter;Odoribacter splanchnicus	2.81566e-05	0.000217131	other Subjects = pre-AB = 1st-AB = 2nd-AB = post-AB	multi.sided	0.294118	Bacteria	Bacteroidetes	Bacteroidia	Bacteroidales	Odoribacteraceae	Odoribacter	Odoribactersplanchnicus
53	Bacteria;Firmicutes;Bacilli;Lactobacillales;Streptococcaceae;Streptococcus;Streptococcus pneumoniae	3.26338e-05	0.000246909	1st-AB>>>other Subjects = pre-AB = 2nd-AB = post-AB	multi.sided	0.0238474	Bacteria	Firmicutes	Bacilli	Lactobacillales	Streptococcaceae	Streptococcus	Streptococcuspneumoniae
54	Bacteria;Firmicutes;Clostridia;Clostridiales;Oscillospiraceae;Oscillibacter;Oscillibacter sp. ER4	5.0742e-05	0.000375213	pre-AB>= other Subjects = 1st-AB = 2nd-AB = post-AB	multi.sided	0.484897	Bacteria	Firmicutes	Clostridia	Clostridiales	Oscillospiraceae	Oscillibacter	Oscillibactersp.ER4
55	Bacteria;Actinobacteria;Coriobacteriia;Coriobacteriales;Coriobacteriaceae;Collinsella;Collinsella sp. 4_8_47FAA	5.14631e-05	0.000375213	post-AB = pre-AB > other Subjects = 1st-AB = 2nd-AB	multi.sided	0.373609	Bacteria	Actinobacteria	Coriobacteriia	Coriobacteriales	Coriobacteriaceae	Collinsella	Collinsellasp.4_8_47FAA
56	Bacteria;Bacteroidetes;Bacteroidia;Bacteroidales;Bacteroidaceae;Bacteroides;Bacteroides fragilis	5.26801e-05	0.000377227	post-AB>>>other Subjects = pre-AB = 1st-AB = 2nd-AB	multi.sided	0.72337	Bacteria	Bacteroidetes	Bacteroidia	Bacteroidales	Bacteroidaceae	Bacteroides	Bacteroidesfragilis
57	Bacteria;Bacteroidetes;Bacteroidia;Bacteroidales;Rikenellaceae;Alistipes;Alistipes sp. HGB5	6.31477e-05	0.00044425	pre-AB = other Subjects = 1st-AB = 2nd-AB = post-AB	multi.sided	0.63593	Bacteria	Bacteroidetes	Bacteroidia	Bacteroidales	Rikenellaceae	Alistipes	Alistipessp.HGB5
58	Bacteria;Firmicutes;Clostridia;Clostridiales;Eubacteriaceae;Eubacterium;[Eubacterium] hallii	6.74131e-05	0.00046608	pre-AB = post-AB>> other Subjects = 1st-AB = 2nd-AB	multi.sided	0.143084	Bacteria	Firmicutes	Clostridia	Clostridiales	Eubacteriaceae	Eubacterium	Eubacteriumhallii
59	Bacteria;Firmicutes;Bacilli;Lactobacillales;Lactobacillaceae;Lactobacillus;Lactobacillus zeae	7.28296e-05	0.000486745	other Subjects = pre-AB = 1st-AB = 2nd-AB = post-AB	multi.sided	0	Bacteria	Firmicutes	Bacilli	Lactobacillales	Lactobacillaceae	Lactobacillus	Lactobacilluszeae
60	Bacteria;Firmicutes;Bacilli;Lactobacillales;Enterococcaceae;Enterococcus;Enterococcus casseliflavus	7.28296e-05	0.000486745	other Subjects = pre-AB = 1st-AB = 2nd-AB = post-AB	multi.sided	0	Bacteria	Firmicutes	Bacilli	Lactobacillales	Enterococcaceae	Enterococcus	Enterococcuscasseliflavus
61	Bacteria;Firmicutes;Clostridia;Clostridiales;Lachnospiraceae;Blautia;Blautia obeum	8.52798e-05	0.000551905	post-AB = pre-AB > other Subjects = 1st-AB = 2nd-AB	multi.sided	0.143084	Bacteria	Firmicutes	Clostridia	Clostridiales	Lachnospiraceae	Blautia	Blautiaobeum
62	Bacteria;Bacteroidetes;Bacteroidia;Bacteroidales;Bacteroidaceae;Bacteroides;Bacteroides caccae	8.5332e-05	0.000551905	pre-AB = other Subjects = 1st-AB = 2nd-AB = post-AB	multi.sided	1.00159	Bacteria	Bacteroidetes	Bacteroidia	Bacteroidales	Bacteroidaceae	Bacteroides	Bacteroidescaccae
63	Bacteria;Firmicutes;Clostridia;Clostridiales;Clostridiaceae;Hungatella;Hungatella hathewayi	8.82615e-05	0.000561792	other Subjects>> pre-AB = 1st-AB = 2nd-AB = post-AB	multi.sided	0.00794913	Bacteria	Firmicutes	Clostridia	Clostridiales	Clostridiaceae	Hungatella	Hungatellahathewayi
64	Bacteria;Firmicutes;Negativicutes;Veillonellales;Veillonellaceae;Dialister;Dialister invisus	0.000139862	0.000876322	post-AB>>>other Subjects = pre-AB = 1st-AB = 2nd-AB	multi.sided	0.667727	Bacteria	Firmicutes	Negativicutes	Veillonellales	Veillonellaceae	Dialister	Dialisterinvisus
65	Bacteria;Firmicutes;Clostridia;Clostridiales;Eubacteriaceae;Eubacterium;Eubacterium ramulus	0.000148468	0.000915932	pre-AB>>>other Subjects = 1st-AB = 2nd-AB = post-AB	multi.sided	0.0238474	Bacteria	Firmicutes	Clostridia	Clostridiales	Eubacteriaceae	Eubacterium	Eubacteriumramulus
66	Bacteria;Bacteroidetes;Bacteroidia;Bacteroidales;Rikenellaceae;Alistipes;Alistipes sp. AL-1	0.00015285	0.000928682	pre-AB = other Subjects = 1st-AB = 2nd-AB = post-AB	multi.sided	0.993641	Bacteria	Bacteroidetes	Bacteroidia	Bacteroidales	Rikenellaceae	Alistipes	Alistipessp.AL-1
67	Bacteria;Firmicutes;Clostridia;Clostridiales;Ruminococcaceae;Ruminococcus;Ruminococcus sp. 5_1_39BFAA	0.000171402	0.00102585	pre-AB = post-AB>> other Subjects = 1st-AB = 2nd-AB	multi.sided	0.302067	Bacteria	Firmicutes	Clostridia	Clostridiales	Ruminococcaceae	Ruminococcus	Ruminococcussp.5_1_39BFAA
68	Bacteria;Bacteroidetes;Bacteroidia;Bacteroidales;Rikenellaceae;Alistipes;Alistipes obesi	0.000184189	0.00108617	other Subjects>= pre-AB = 1st-AB = 2nd-AB = post-AB	multi.sided	0.317965	Bacteria	Bacteroidetes	Bacteroidia	Bacteroidales	Rikenellaceae	Alistipes	Alistipesobesi
69	Bacteria;Firmicutes;Clostridia;Clostridiales;Lachnospiraceae;Dorea;Dorea longicatena	0.000216503	0.00125823	pre-AB > post-AB > other Subjects = 1st-AB = 2nd-AB	multi.sided	0.151033	Bacteria	Firmicutes	Clostridia	Clostridiales	Lachnospiraceae	Dorea	Dorealongicatena
70	Bacteria;Firmicutes;Negativicutes;Acidaminococcales;Acidaminococcaceae;Phascolarctobacterium;Phascolarctobacterium sp. CAG:207	0.000222265	0.00127326	pre-AB > other Subjects = 1st-AB = 2nd-AB = post-AB	multi.sided	0.413355	Bacteria	Firmicutes	Negativicutes	Acidaminococcales	Acidaminococcaceae	Phascolarctobacterium	Phascolarctobacteriumsp.CAG:207
71	Bacteria;Actinobacteria;Actinobacteria;Actinomycetales;Actinomycetaceae;Actinomyces;Actinomyces sp. HPA0247	0.000260934	0.00147373	1st-AB>>>other Subjects = pre-AB = 2nd-AB = post-AB	multi.sided	0	Bacteria	Actinobacteria	Actinobacteria	Actinomycetales	Actinomycetaceae	Actinomyces	Actinomycessp.HPA0247
72	Bacteria;Proteobacteria;Betaproteobacteria;Burkholderiales;Sutterellaceae;Parasutterella;Parasutterella excrementihominis	0.000384258	0.0021401	pre-AB > other Subjects = 1st-AB = 2nd-AB = post-AB	multi.sided	0.238474	Bacteria	Proteobacteria	Betaproteobacteria	Burkholderiales	Sutterellaceae	Parasutterella	Parasutterellaexcrementihominis
73	Bacteria;Firmicutes;Clostridia;Clostridiales;Ruminococcaceae;Ruminococcus;Ruminococcus sp. SR1/5	0.000443269	0.00243495	pre-AB>= post-AB > other Subjects = 1st-AB = 2nd-AB	multi.sided	0.103339	Bacteria	Firmicutes	Clostridia	Clostridiales	Ruminococcaceae	Ruminococcus	Ruminococcussp.SR1/5
74	Bacteria;Firmicutes;Clostridia;Clostridiales;;Flavonifractor;Flavonifractor plautii	0.000598306	0.00324217	post-AB>>>other Subjects = pre-AB = 1st-AB = 2nd-AB	multi.sided	0.063593	Bacteria	Firmicutes	Clostridia	Clostridiales	?	Flavonifractor	Flavonifractorplautii
75	Bacteria;Firmicutes;Clostridia;Clostridiales;Ruminococcaceae;Ruminococcus;Ruminococcus bromii	0.000612486	0.00327476	pre-AB = post-AB > other Subjects = 1st-AB = 2nd-AB	multi.sided	1.17647	Bacteria	Firmicutes	Clostridia	Clostridiales	Ruminococcaceae	Ruminococcus	Ruminococcusbromii
76	Bacteria;Firmicutes;Negativicutes;Veillonellales;Veillonellaceae;Veillonella;Veillonella sp. oral taxon 158	0.000668671	0.00352127	other Subjects = pre-AB = 1st-AB = 2nd-AB = post-AB	multi.sided	0.0158983	Bacteria	Firmicutes	Negativicutes	Veillonellales	Veillonellaceae	Veillonella	Veillonellasp.oraltaxon158
77	Bacteria;Bacteroidetes;Bacteroidia;Bacteroidales;Bacteroidaceae;Bacteroides;Bacteroides sp. 1_1_6	0.000676154	0.00352127	post-AB = pre-AB > other Subjects = 1st-AB = 2nd-AB	multi.sided	0.953895	Bacteria	Bacteroidetes	Bacteroidia	Bacteroidales	Bacteroidaceae	Bacteroides	Bacteroidessp.1_1_6
78	Bacteria;Firmicutes;Clostridia;Clostridiales;Peptostreptococcaceae;Romboutsia;[Clostridium] dakarense	0.000814648	0.00417829	other Subjects>>>pre-AB = 1st-AB = 2nd-AB = post-AB	multi.sided	0	Bacteria	Firmicutes	Clostridia	Clostridiales	Peptostreptococcaceae	Romboutsia	Clostridiumdakarense
79	Bacteria;Firmicutes;Clostridia;Clostridiales;Lachnospiraceae;Lachnoclostridium;[Clostridium] saccharolyticum	0.000823154	0.00417829	other Subjects = pre-AB = 1st-AB = 2nd-AB = post-AB	multi.sided	0.0397456	Bacteria	Firmicutes	Clostridia	Clostridiales	Lachnospiraceae	Lachnoclostridium	Clostridiumsaccharolyticum
80	Bacteria;Firmicutes;Bacilli;Lactobacillales;Streptococcaceae;Streptococcus;Streptococcus sp. F0441	0.000953747	0.00478066	other Subjects>>>pre-AB = 1st-AB = 2nd-AB = post-AB	multi.sided	0	Bacteria	Firmicutes	Bacilli	Lactobacillales	Streptococcaceae	Streptococcus	Streptococcussp.F0441
81	Bacteria;Bacteroidetes;Bacteroidia;Bacteroidales;Bacteroidaceae;Bacteroides;Bacteroides stercoris	0.00106845	0.00528949	other Subjects>= pre-AB = 1st-AB = 2nd-AB = post-AB	multi.sided	1.61367	Bacteria	Bacteroidetes	Bacteroidia	Bacteroidales	Bacteroidaceae	Bacteroides	Bacteroidesstercoris
82	Bacteria;Firmicutes;Clostridia;Clostridiales;Lachnospiraceae;Blautia;[Ruminococcus] torques	0.00142897	0.00698801	pre-AB = 1st-AB = other Subjects = 2nd-AB = post-AB	multi.sided	0.143084	Bacteria	Firmicutes	Clostridia	Clostridiales	Lachnospiraceae	Blautia	Ruminococcustorques
83	Bacteria;Firmicutes;Bacilli;Lactobacillales;Streptococcaceae;Streptococcus;Streptococcus sp. BS29a	0.00152866	0.00721167	other Subjects = pre-AB = 1st-AB = 2nd-AB = post-AB	multi.sided	0	Bacteria	Firmicutes	Bacilli	Lactobacillales	Streptococcaceae	Streptococcus	Streptococcussp.BS29a
84	Bacteria;Firmicutes;Bacilli;Lactobacillales;Streptococcaceae;Streptococcus;Streptococcus oralis	0.00152866	0.00721167	other Subjects = pre-AB = 1st-AB = 2nd-AB = post-AB	multi.sided	0.0158983	Bacteria	Firmicutes	Bacilli	Lactobacillales	Streptococcaceae	Streptococcus	Streptococcusoralis
85	Bacteria;Firmicutes;Bacilli;Lactobacillales;Carnobacteriaceae;Granulicatella;Granulicatella adiacens	0.00152866	0.00721167	other Subjects = pre-AB = 1st-AB = 2nd-AB = post-AB	multi.sided	0.00794913	Bacteria	Firmicutes	Bacilli	Lactobacillales	Carnobacteriaceae	Granulicatella	Granulicatellaadiacens
86	Bacteria;Firmicutes;Clostridia;Clostridiales;Lachnospiraceae;Coprococcus;Coprococcus catus	0.00188987	0.00881209	pre-AB>> other Subjects = 1st-AB = 2nd-AB = post-AB	multi.sided	0.0317965	Bacteria	Firmicutes	Clostridia	Clostridiales	Lachnospiraceae	Coprococcus	Coprococcuscatus
87	Bacteria;Firmicutes;Bacilli;Lactobacillales;Streptococcaceae;Streptococcus;Streptococcus sp. C150	0.00202417	0.00932979	1st-AB>> other Subjects = pre-AB = 2nd-AB = post-AB	multi.sided	0.0158983	Bacteria	Firmicutes	Bacilli	Lactobacillales	Streptococcaceae	Streptococcus	Streptococcussp.C150
88	Bacteria;Firmicutes;Bacilli;Lactobacillales;Streptococcaceae;Streptococcus;Streptococcus mitis	0.00212666	0.00969082	1st-AB>> other Subjects = pre-AB = 2nd-AB = post-AB	multi.sided	0.103339	Bacteria	Firmicutes	Bacilli	Lactobacillales	Streptococcaceae	Streptococcus	Streptococcusmitis
89	Bacteria;Firmicutes;Clostridia;Clostridiales;Lachnospiraceae;Dorea;Dorea formicigenerans	0.00230747	0.0103966	pre-AB>> other Subjects = 1st-AB = 2nd-AB = post-AB	multi.sided	0.0397456	Bacteria	Firmicutes	Clostridia	Clostridiales	Lachnospiraceae	Dorea	Doreaformicigenerans
90	Bacteria;Bacteroidetes;Bacteroidia;Bacteroidales;Porphyromonadaceae;Tannerella;Tannerella sp. 6_1_58FAA_CT1	0.00259727	0.0115723	pre-AB > other Subjects = 1st-AB = 2nd-AB = post-AB	multi.sided	0.158983	Bacteria	Bacteroidetes	Bacteroidia	Bacteroidales	Porphyromonadaceae	Tannerella	Tannerellasp.6_1_58FAA_CT1
91	Bacteria;Bacteroidetes;Bacteroidia;Bacteroidales;Bacteroidaceae;Bacteroides;Bacteroides vulgatus	0.00319807	0.0140926	pre-AB = other Subjects = post-AB = 1st-AB = 2nd-AB	multi.sided	8.78378	Bacteria	Bacteroidetes	Bacteroidia	Bacteroidales	Bacteroidaceae	Bacteroides	Bacteroidesvulgatus
92	Bacteria;Firmicutes;Clostridia;Clostridiales;Lachnospiraceae;;Lachnospiraceae bacterium 8_1_57FAA	0.00335133	0.0146074	pre-AB = post-AB > other Subjects = 1st-AB = 2nd-AB	multi.sided	0.119237	Bacteria	Firmicutes	Clostridia	Clostridiales	Lachnospiraceae	?	Lachnospiraceaebacterium8_1_57FAA
93	Bacteria;Firmicutes;Clostridia;Clostridiales;Eriseae;Borkfalki;Borkfalki ceftriaxensis	0.00362899	0.0156476	1st-AB = 2nd-AB = other Subjects = pre-AB = post-AB	multi.sided	1.28776	Bacteria	Firmicutes	Clostridia	Clostridiales	Eriseae	Borkfalki	Borkfalkiceftriaxensis
94	Bacteria;Bacteroidetes;Bacteroidia;Bacteroidales;Bacteroidaceae;Bacteroides;Bacteroides nordii	0.00368572	0.0157231	other Subjects = pre-AB = 1st-AB = 2nd-AB = post-AB	multi.sided	0.0397456	Bacteria	Bacteroidetes	Bacteroidia	Bacteroidales	Bacteroidaceae	Bacteroides	Bacteroidesnordii
95	Bacteria;Bacteroidetes;Bacteroidia;Bacteroidales;Porphyromonadaceae;Barnesiella;Barnesiella intestinihominis	0.00376517	0.015893	pre-AB = other Subjects = 1st-AB = 2nd-AB = post-AB	multi.sided	0.73132	Bacteria	Bacteroidetes	Bacteroidia	Bacteroidales	Porphyromonadaceae	Barnesiella	Barnesiellaintestinihominis
96	Bacteria;Firmicutes;Clostridia;Clostridiales;Clostridiaceae;Clostridium;Clostridium saudii	0.00474981	0.0198404	other Subjects = pre-AB = 1st-AB = 2nd-AB = post-AB	multi.sided	0.0158983	Bacteria	Firmicutes	Clostridia	Clostridiales	Clostridiaceae	Clostridium	Clostridiumsaudii
97	Bacteria;Firmicutes;Clostridia;Clostridiales;Ruminococcaceae;Subdoligranulum;Subdoligranulum variabile	0.0049549	0.0204836	other Subjects = pre-AB = 1st-AB = 2nd-AB = post-AB	multi.sided	0.0556439	Bacteria	Firmicutes	Clostridia	Clostridiales	Ruminococcaceae	Subdoligranulum	Subdoligranulumvariabile
98	Bacteria;Bacteroidetes;Bacteroidia;Bacteroidales;Rikenellaceae;Alistipes;Alistipes putredinis	0.00591206	0.0241912	other Subjects = pre-AB = 1st-AB = 2nd-AB = post-AB	multi.sided	2.89348	Bacteria	Bacteroidetes	Bacteroidia	Bacteroidales	Rikenellaceae	Alistipes	Alistipesputredinis
99	?	0.00608896	0.0246634	pre-AB = other Subjects = post-AB > 2nd-AB = 1st-AB	multi.sided	36.6852	?	?	?	?	?	?	?
100	Bacteria;Firmicutes;Clostridia;Clostridiales;Eubacteriaceae;Eubacterium;[Eubacterium] eligens	0.00620893	0.0248978	pre-AB = other Subjects = 1st-AB = 2nd-AB = post-AB	multi.sided	0.381558	Bacteria	Firmicutes	Clostridia	Clostridiales	Eubacteriaceae	Eubacterium	Eubacteriumeligens
101	Bacteria;Proteobacteria;Gammaproteobacteria;Enterobacterales;Enterobacteriaceae;Klebsiella;Klebsiella sp. MS 92-3	0.00656284	0.0260564	other Subjects>> pre-AB = 1st-AB = 2nd-AB = post-AB	multi.sided	0	Bacteria	Proteobacteria	Gammaproteobacteria	Enterobacterales	Enterobacteriaceae	Klebsiella	Klebsiellasp.MS92-3
102	Bacteria;Firmicutes;Clostridia;Clostridiales;Ruminococcaceae;Ruminococcus;Ruminococcus bicirculans	0.0103412	0.0406552	post-AB = pre-AB = other Subjects = 1st-AB = 2nd-AB	multi.sided	0.834658	Bacteria	Firmicutes	Clostridia	Clostridiales	Ruminococcaceae	Ruminococcus	Ruminococcusbicirculans
103	Bacteria;Firmicutes;Clostridia;Clostridiales;Clostridiaceae;Clostridium;Clostridium celatum	0.0128533	0.0500405	other Subjects = pre-AB = 1st-AB = 2nd-AB = post-AB	multi.sided	0	Bacteria	Firmicutes	Clostridia	Clostridiales	Clostridiaceae	Clostridium	Clostridiumcelatum
104	Bacteria;Bacteroidetes;Bacteroidia;Bacteroidales;Bacteroidaceae;Bacteroides;Bacteroides faecichinchillae	0.0177603	0.0684795	pre-AB = other Subjects = 1st-AB = 2nd-AB = post-AB	multi.sided	1.61367	Bacteria	Bacteroidetes	Bacteroidia	Bacteroidales	Bacteroidaceae	Bacteroides	Bacteroidesfaecichinchillae
105	Bacteria;Firmicutes;Clostridia;Clostridiales;Lachnospiraceae;Lachnoclostridium;[Clostridium] symbiosum	0.0202706	0.0774143	other Subjects = pre-AB = 1st-AB = 2nd-AB = post-AB	multi.sided	0	Bacteria	Firmicutes	Clostridia	Clostridiales	Lachnospiraceae	Lachnoclostridium	Clostridiumsymbiosum
106	Bacteria;Firmicutes;Negativicutes;Veillonellales;Veillonellaceae;Veillonella;Veillonella sp. ICM51a	0.021494	0.0813123	1st-AB>= other Subjects = pre-AB = 2nd-AB = post-AB	multi.sided	0	Bacteria	Firmicutes	Negativicutes	Veillonellales	Veillonellaceae	Veillonella	Veillonellasp.ICM51a
107	Bacteria;Firmicutes;Bacilli;Lactobacillales;Streptococcaceae;Streptococcus;Streptococcus infantis	0.0218469	0.0818748	1st-AB>> other Subjects = pre-AB = 2nd-AB = post-AB	multi.sided	0.00794913	Bacteria	Firmicutes	Bacilli	Lactobacillales	Streptococcaceae	Streptococcus	Streptococcusinfantis
108	Bacteria;Bacteroidetes;Bacteroidia;Bacteroidales;Rikenellaceae;Alistipes;Alistipes ihumii	0.0230629	0.0856317	other Subjects = pre-AB = 1st-AB = 2nd-AB = post-AB	multi.sided	0.0794913	Bacteria	Bacteroidetes	Bacteroidia	Bacteroidales	Rikenellaceae	Alistipes	Alistipesihumii
109	Bacteria;Proteobacteria;Gammaproteobacteria;Enterobacterales;Enterobacteriaceae;Escherichia;Escherichia coli	0.0241354	0.0887917	pre-AB = other Subjects = 1st-AB = 2nd-AB = post-AB	multi.sided	0.0874404	Bacteria	Proteobacteria	Gammaproteobacteria	Enterobacterales	Enterobacteriaceae	Escherichia	Escherichiacoli
110	Bacteria;Firmicutes;Bacilli;Lactobacillales;Streptococcaceae;Streptococcus;Streptococcus vestibularis	0.0255623	0.0931862	other Subjects>> pre-AB = 1st-AB = 2nd-AB = post-AB	multi.sided	0	Bacteria	Firmicutes	Bacilli	Lactobacillales	Streptococcaceae	Streptococcus	Streptococcusvestibularis
111	Bacteria;Proteobacteria;Gammaproteobacteria;Enterobacterales;Enterobacteriaceae;Escherichia;Escherichia albertii	0.0265736	0.0960002	other Subjects>> pre-AB = 1st-AB = 2nd-AB = post-AB	multi.sided	0	Bacteria	Proteobacteria	Gammaproteobacteria	Enterobacterales	Enterobacteriaceae	Escherichia	Escherichiaalbertii
112	Bacteria;Firmicutes;Clostridia;Clostridiales;Lachnospiraceae;;Lachnospiraceae bacterium 2_1_58FAA	0.0306899	0.108079	other Subjects = pre-AB = 1st-AB = 2nd-AB = post-AB	multi.sided	0.0238474	Bacteria	Firmicutes	Clostridia	Clostridiales	Lachnospiraceae	?	Lachnospiraceaebacterium2_1_58FAA
113	Bacteria;Firmicutes;Clostridia;Clostridiales;Lachnospiraceae;Roseburia;Roseburia hominis	0.0307794	0.108079	post-AB = pre-AB = other Subjects = 1st-AB = 2nd-AB	multi.sided	0.103339	Bacteria	Firmicutes	Clostridia	Clostridiales	Lachnospiraceae	Roseburia	Roseburiahominis
114	Bacteria;Bacteroidetes;Bacteroidia;Bacteroidales;Bacteroidaceae;Bacteroides;Bacteroides gallinarum	0.0325204	0.108079	other Subjects = pre-AB = 1st-AB = 2nd-AB = post-AB	multi.sided	0.826709	Bacteria	Bacteroidetes	Bacteroidia	Bacteroidales	Bacteroidaceae	Bacteroides	Bacteroidesgallinarum
115	Bacteria;Firmicutes;Clostridia;Clostridiales;;;Clostridiales bacterium 1_7_47FAA	0.0327821	0.108079	other Subjects = pre-AB = 1st-AB = 2nd-AB = post-AB	multi.sided	0.00794913	Bacteria	Firmicutes	Clostridia	Clostridiales	?	?	Clostridialesbacterium1_7_47FAA
116	Bacteria;Actinobacteria;Coriobacteriia;Eggerthellales;Eggerthellaceae;Eggerthella;Eggerthella sp. HGA1	0.0327821	0.108079	other Subjects = pre-AB = 1st-AB = 2nd-AB = post-AB	multi.sided	0	Bacteria	Actinobacteria	Coriobacteriia	Eggerthellales	Eggerthellaceae	Eggerthella	Eggerthellasp.HGA1
117	Bacteria;Firmicutes;Erysipelotrichia;Erysipelotrichales;Erysipelotrichaceae;Coprobacillus;Coprobacillus sp. 3_3_56FAA	0.0327821	0.108079	other Subjects = pre-AB = 1st-AB = 2nd-AB = post-AB	multi.sided	0	Bacteria	Firmicutes	Erysipelotrichia	Erysipelotrichales	Erysipelotrichaceae	Coprobacillus	Coprobacillussp.3_3_56FAA
118	Bacteria;Actinobacteria;Coriobacteriia;Eggerthellales;Eggerthellaceae;Enterorhabdus;Enterorhabdus mucosicola	0.0327821	0.108079	other Subjects = pre-AB = 1st-AB = 2nd-AB = post-AB	multi.sided	0.00794913	Bacteria	Actinobacteria	Coriobacteriia	Eggerthellales	Eggerthellaceae	Enterorhabdus	Enterorhabdusmucosicola
119	Bacteria;Fusobacteria;Fusobacteriia;Fusobacteriales;Fusobacteriaceae;Fusobacterium;Fusobacterium nucleatum	0.0355639	0.108079	other Subjects = pre-AB = 1st-AB = 2nd-AB = post-AB	multi.sided	0.0238474	Bacteria	Fusobacteria	Fusobacteriia	Fusobacteriales	Fusobacteriaceae	Fusobacterium	Fusobacteriumnucleatum
120	Bacteria;Bacteroidetes;Bacteroidia;Bacteroidales;Bacteroidaceae;Bacteroides;Bacteroides sartorii	0.035659	0.108079	post-AB>= other Subjects = pre-AB = 1st-AB = 2nd-AB	multi.sided	2.83784	Bacteria	Bacteroidetes	Bacteroidia	Bacteroidales	Bacteroidaceae	Bacteroides	Bacteroidessartorii
121	Bacteria;Actinobacteria;Actinobacteria;Bifidobacteriales;Bifidobacteriaceae;Bifidobacterium;Bifidobacterium saguini	0.0375831	0.108079	other Subjects = pre-AB = 1st-AB = 2nd-AB = post-AB	multi.sided	0.063593	Bacteria	Actinobacteria	Actinobacteria	Bifidobacteriales	Bifidobacteriaceae	Bifidobacterium	Bifidobacteriumsaguini
122	Bacteria;Actinobacteria;Actinobacteria;Bifidobacteriales;Bifidobacteriaceae;Bifidobacterium;Bifidobacterium longum	0.0420887	0.108079	post-AB = 1st-AB = other Subjects = pre-AB = 2nd-AB	multi.sided	0.238474	Bacteria	Actinobacteria	Actinobacteria	Bifidobacteriales	Bifidobacteriaceae	Bifidobacterium	Bifidobacteriumlongum
123	Bacteria;Actinobacteria;Actinobacteria;Bifidobacteriales;Bifidobacteriaceae;Bifidobacterium;Bifidobacterium merycicum	0.0541523	0.108079	other Subjects>= pre-AB = 1st-AB = 2nd-AB = post-AB	multi.sided	0	Bacteria	Actinobacteria	Actinobacteria	Bifidobacteriales	Bifidobacteriaceae	Bifidobacterium	Bifidobacteriummerycicum
124	Bacteria;Verrucomicrobia;Verrucomicrobiae;Verrucomicrobiales;Akkermansiaceae;Akkermansia;Akkermansia muciniphila	0.0575852	0.108079	post-AB = other Subjects = pre-AB = 1st-AB = 2nd-AB	multi.sided	1.17647	Bacteria	Verrucomicrobia	Verrucomicrobiae	Verrucomicrobiales	Akkermansiaceae	Akkermansia	Akkermansiamuciniphila
125	Bacteria;Firmicutes;Clostridia;Clostridiales;;;Clostridiales bacterium VE202-27	0.0614792	0.108079	other Subjects>= pre-AB = 1st-AB = 2nd-AB = post-AB	multi.sided	0.0158983	Bacteria	Firmicutes	Clostridia	Clostridiales	?	?	ClostridialesbacteriumVE202-27
126	Bacteria;Proteobacteria;Gammaproteobacteria;Enterobacterales;Enterobacteriaceae;Escherichia;Escherichia sp. TW09308	0.0628072	0.108079	other Subjects = pre-AB = 1st-AB = 2nd-AB = post-AB	multi.sided	0	Bacteria	Proteobacteria	Gammaproteobacteria	Enterobacterales	Enterobacteriaceae	Escherichia	Escherichiasp.TW09308
127	Bacteria;Actinobacteria;Actinobacteria;Actinomycetales;Actinomycetaceae;Actinomyces;Actinomyces sp. oral taxon 170	0.0692677	0.108079	other Subjects = pre-AB = 1st-AB = 2nd-AB = post-AB	multi.sided	0	Bacteria	Actinobacteria	Actinobacteria	Actinomycetales	Actinomycetaceae	Actinomyces	Actinomycessp.oraltaxon170
128	Bacteria;Proteobacteria;Betaproteobacteria;Neisseriales;Neisseriaceae;Neisseria;Neisseria flavescens	0.0692677	0.108079	other Subjects = pre-AB = 1st-AB = 2nd-AB = post-AB	multi.sided	0	Bacteria	Proteobacteria	Betaproteobacteria	Neisseriales	Neisseriaceae	Neisseria	Neisseriaflavescens
129	Bacteria;Proteobacteria;Gammaproteobacteria;Pasteurellales;Pasteurellaceae;Aggregatibacter;Aggregatibacter segnis	0.0692677	0.108079	other Subjects = pre-AB = 1st-AB = 2nd-AB = post-AB	multi.sided	0	Bacteria	Proteobacteria	Gammaproteobacteria	Pasteurellales	Pasteurellaceae	Aggregatibacter	Aggregatibactersegnis
130	Bacteria;Firmicutes;Negativicutes;Veillonellales;Veillonellaceae;Anaeroglobus;Anaeroglobus geminatus	0.0692677	0.108079	other Subjects = pre-AB = 1st-AB = 2nd-AB = post-AB	multi.sided	0	Bacteria	Firmicutes	Negativicutes	Veillonellales	Veillonellaceae	Anaeroglobus	Anaeroglobusgeminatus
131	Bacteria;Firmicutes;Negativicutes;Veillonellales;Veillonellaceae;Megasphaera;Megasphaera micronuciformis	0.0692677	0.108079	other Subjects = pre-AB = 1st-AB = 2nd-AB = post-AB	multi.sided	0	Bacteria	Firmicutes	Negativicutes	Veillonellales	Veillonellaceae	Megasphaera	Megasphaeramicronuciformis
132	Bacteria;Actinobacteria;Actinobacteria;Actinomycetales;Actinomycetaceae;Actinomyces;Actinomyces sp. oral taxon 178	0.0692677	0.108079	other Subjects = pre-AB = 1st-AB = 2nd-AB = post-AB	multi.sided	0	Bacteria	Actinobacteria	Actinobacteria	Actinomycetales	Actinomycetaceae	Actinomyces	Actinomycessp.oraltaxon178
133	Bacteria;Bacteroidetes;Bacteroidia;Bacteroidales;Prevotellaceae;Prevotella;Prevotella pallens	0.0692677	0.108079	other Subjects = pre-AB = 1st-AB = 2nd-AB = post-AB	multi.sided	0	Bacteria	Bacteroidetes	Bacteroidia	Bacteroidales	Prevotellaceae	Prevotella	Prevotellapallens
134	Bacteria;Firmicutes;Clostridia;Clostridiales;Lachnospiraceae;Lachnoanaerobaculum;Lachnoanaerobaculum sp. MSX33	0.0692677	0.108079	other Subjects = pre-AB = 1st-AB = 2nd-AB = post-AB	multi.sided	0	Bacteria	Firmicutes	Clostridia	Clostridiales	Lachnospiraceae	Lachnoanaerobaculum	Lachnoanaerobaculumsp.MSX33
135	Bacteria;Proteobacteria;Betaproteobacteria;Neisseriales;Neisseriaceae;Neisseria;Neisseria subflava	0.0692677	0.108079	other Subjects = pre-AB = 1st-AB = 2nd-AB = post-AB	multi.sided	0	Bacteria	Proteobacteria	Betaproteobacteria	Neisseriales	Neisseriaceae	Neisseria	Neisseriasubflava
136	Bacteria;Proteobacteria;Gammaproteobacteria;Enterobacterales;Enterobacteriaceae;Citrobacter;Citrobacter amalonaticus	0.0692677	0.108079	other Subjects = pre-AB = 1st-AB = 2nd-AB = post-AB	multi.sided	0	Bacteria	Proteobacteria	Gammaproteobacteria	Enterobacterales	Enterobacteriaceae	Citrobacter	Citrobacteramalonaticus
137	Bacteria;Proteobacteria;Epsilonproteobacteria;Campylobacterales;Campylobacteraceae;Campylobacter;Campylobacter gracilis	0.0692677	0.108079	other Subjects = pre-AB = 1st-AB = 2nd-AB = post-AB	multi.sided	0	Bacteria	Proteobacteria	Epsilonproteobacteria	Campylobacterales	Campylobacteraceae	Campylobacter	Campylobactergracilis
138	Bacteria;Bacteroidetes;Bacteroidia;Bacteroidales;Prevotellaceae;Prevotella;Prevotella multiformis	0.0692677	0.108079	other Subjects = pre-AB = 1st-AB = 2nd-AB = post-AB	multi.sided	0	Bacteria	Bacteroidetes	Bacteroidia	Bacteroidales	Prevotellaceae	Prevotella	Prevotellamultiformis
139	Bacteria;Proteobacteria;Betaproteobacteria;Neisseriales;Neisseriaceae;Neisseria;Neisseria elongata	0.0692677	0.108079	other Subjects = pre-AB = 1st-AB = 2nd-AB = post-AB	multi.sided	0	Bacteria	Proteobacteria	Betaproteobacteria	Neisseriales	Neisseriaceae	Neisseria	Neisseriaelongata
140	Bacteria;Firmicutes;Clostridia;Clostridiales;Clostridiales Family XIII. Incertae Sedis;Mogibacterium;Mogibacterium sp. CM50	0.0692677	0.108079	other Subjects = pre-AB = 1st-AB = 2nd-AB = post-AB	multi.sided	0	Bacteria	Firmicutes	Clostridia	Clostridiales	ClostridialesFamilyXIII.IncertaeSedis	Mogibacterium	Mogibacteriumsp.CM50
141	Bacteria;Firmicutes;Negativicutes;Veillonellales;Veillonellaceae;Veillonella;Veillonella sp. oral taxon 780	0.0692677	0.108079	other Subjects = pre-AB = 1st-AB = 2nd-AB = post-AB	multi.sided	0	Bacteria	Firmicutes	Negativicutes	Veillonellales	Veillonellaceae	Veillonella	Veillonellasp.oraltaxon780
142	Bacteria;Bacteroidetes;Bacteroidia;Bacteroidales;Prevotellaceae;Prevotella;Prevotella baroniae	0.0692677	0.108079	other Subjects = pre-AB = 1st-AB = 2nd-AB = post-AB	multi.sided	0	Bacteria	Bacteroidetes	Bacteroidia	Bacteroidales	Prevotellaceae	Prevotella	Prevotellabaroniae
143	Bacteria;Firmicutes;Bacilli;Lactobacillales;Streptococcaceae;Streptococcus;Streptococcus sp. OBRC6	0.0692677	0.108079	other Subjects = pre-AB = 1st-AB = 2nd-AB = post-AB	multi.sided	0	Bacteria	Firmicutes	Bacilli	Lactobacillales	Streptococcaceae	Streptococcus	Streptococcussp.OBRC6
144	Bacteria;Firmicutes;Clostridia;Clostridiales;Lachnospiraceae;;Lachnospiraceae bacterium 1_4_56FAA	0.0692677	0.108079	other Subjects = pre-AB = 1st-AB = 2nd-AB = post-AB	multi.sided	0	Bacteria	Firmicutes	Clostridia	Clostridiales	Lachnospiraceae	?	Lachnospiraceaebacterium1_4_56FAA
145	Bacteria;Firmicutes;Negativicutes;Selenomonadales;Selenomonadaceae;Selenomonas;Selenomonas sp. oral taxon 138	0.0692677	0.108079	other Subjects = pre-AB = 1st-AB = 2nd-AB = post-AB	multi.sided	0	Bacteria	Firmicutes	Negativicutes	Selenomonadales	Selenomonadaceae	Selenomonas	Selenomonassp.oraltaxon138
146	Bacteria;Bacteroidetes;Bacteroidia;Bacteroidales;Prevotellaceae;Prevotella;Prevotella shahii	0.0692677	0.108079	other Subjects = pre-AB = 1st-AB = 2nd-AB = post-AB	multi.sided	0	Bacteria	Bacteroidetes	Bacteroidia	Bacteroidales	Prevotellaceae	Prevotella	Prevotellashahii
147	Bacteria;Fusobacteria;Fusobacteriia;Fusobacteriales;Leptotrichiaceae;Leptotrichia;Leptotrichia hofstadii	0.0692677	0.108079	other Subjects = pre-AB = 1st-AB = 2nd-AB = post-AB	multi.sided	0	Bacteria	Fusobacteria	Fusobacteriia	Fusobacteriales	Leptotrichiaceae	Leptotrichia	Leptotrichiahofstadii
148	Bacteria;Firmicutes;Clostridia;Clostridiales;Lachnospiraceae;Blautia;Blautia producta	0.0692677	0.108079	other Subjects = pre-AB = 1st-AB = 2nd-AB = post-AB	multi.sided	0	Bacteria	Firmicutes	Clostridia	Clostridiales	Lachnospiraceae	Blautia	Blautiaproducta
149	Bacteria;Firmicutes;Clostridia;Clostridiales;Lachnospiraceae;Catonella;Catonella morbi	0.0692677	0.108079	other Subjects = pre-AB = 1st-AB = 2nd-AB = post-AB	multi.sided	0	Bacteria	Firmicutes	Clostridia	Clostridiales	Lachnospiraceae	Catonella	Catonellamorbi
150	Bacteria;Firmicutes;Clostridia;Clostridiales;Lachnospiraceae;Oribacterium;Oribacterium sinus	0.0692677	0.108079	other Subjects = pre-AB = 1st-AB = 2nd-AB = post-AB	multi.sided	0	Bacteria	Firmicutes	Clostridia	Clostridiales	Lachnospiraceae	Oribacterium	Oribacteriumsinus
151	Bacteria;Firmicutes;Bacilli;Lactobacillales;Carnobacteriaceae;Granulicatella;Granulicatella elegans	0.0692677	0.108079	other Subjects = pre-AB = 1st-AB = 2nd-AB = post-AB	multi.sided	0	Bacteria	Firmicutes	Bacilli	Lactobacillales	Carnobacteriaceae	Granulicatella	Granulicatellaelegans
152	Bacteria;Bacteroidetes;Bacteroidia;Bacteroidales;Prevotellaceae;Prevotella;Prevotella sp. oral taxon 306	0.0692677	0.108079	other Subjects = pre-AB = 1st-AB = 2nd-AB = post-AB	multi.sided	0.00794913	Bacteria	Bacteroidetes	Bacteroidia	Bacteroidales	Prevotellaceae	Prevotella	Prevotellasp.oraltaxon306
153	Bacteria;Fusobacteria;Fusobacteriia;Fusobacteriales;Fusobacteriaceae;Fusobacterium;Fusobacterium sp. CM22	0.0692677	0.108079	other Subjects = pre-AB = 1st-AB = 2nd-AB = post-AB	multi.sided	0	Bacteria	Fusobacteria	Fusobacteriia	Fusobacteriales	Fusobacteriaceae	Fusobacterium	Fusobacteriumsp.CM22
154	Bacteria;Firmicutes;Clostridia;Clostridiales;Clostridiaceae;Clostridium;Clostridium sp. ATCC 29733	0.0692677	0.108079	other Subjects = pre-AB = 1st-AB = 2nd-AB = post-AB	multi.sided	0	Bacteria	Firmicutes	Clostridia	Clostridiales	Clostridiaceae	Clostridium	Clostridiumsp.ATCC29733
155	Bacteria;Firmicutes;Bacilli;Lactobacillales;Streptococcaceae;Streptococcus;Streptococcus intermedius	0.0692677	0.108079	other Subjects = pre-AB = 1st-AB = 2nd-AB = post-AB	multi.sided	0	Bacteria	Firmicutes	Bacilli	Lactobacillales	Streptococcaceae	Streptococcus	Streptococcusintermedius
156	Bacteria;Proteobacteria;Gammaproteobacteria;Enterobacterales;Enterobacteriaceae;Citrobacter;Citrobacter youngae	0.0692677	0.108079	other Subjects = pre-AB = 1st-AB = 2nd-AB = post-AB	multi.sided	0	Bacteria	Proteobacteria	Gammaproteobacteria	Enterobacterales	Enterobacteriaceae	Citrobacter	Citrobacteryoungae
157	Bacteria;Actinobacteria;Actinobacteria;Corynebacteriales;Corynebacteriaceae;Corynebacterium;Corynebacterium matruchotii	0.0692677	0.108079	other Subjects = pre-AB = 1st-AB = 2nd-AB = post-AB	multi.sided	0	Bacteria	Actinobacteria	Actinobacteria	Corynebacteriales	Corynebacteriaceae	Corynebacterium	Corynebacteriummatruchotii
158	Bacteria;Bacteroidetes;Bacteroidia;Bacteroidales;Prevotellaceae;Prevotella;Prevotella salivae	0.0692677	0.108079	other Subjects = pre-AB = 1st-AB = 2nd-AB = post-AB	multi.sided	0	Bacteria	Bacteroidetes	Bacteroidia	Bacteroidales	Prevotellaceae	Prevotella	Prevotellasalivae
159	Bacteria;Bacteroidetes;Bacteroidia;Bacteroidales;Prevotellaceae;Alloprevotella;Prevotella sp. oral taxon 473	0.0692677	0.108079	other Subjects = pre-AB = 1st-AB = 2nd-AB = post-AB	multi.sided	0	Bacteria	Bacteroidetes	Bacteroidia	Bacteroidales	Prevotellaceae	Alloprevotella	Prevotellasp.oraltaxon473
160	Bacteria;Bacteroidetes;Flavobacteriia;Flavobacteriales;Flavobacteriaceae;Capnocytophaga;Capnocytophaga gingivalis	0.0692677	0.108079	other Subjects = pre-AB = 1st-AB = 2nd-AB = post-AB	multi.sided	0	Bacteria	Bacteroidetes	Flavobacteriia	Flavobacteriales	Flavobacteriaceae	Capnocytophaga	Capnocytophagagingivalis
161	Bacteria;Firmicutes;Negativicutes;Selenomonadales;Selenomonadaceae;Selenomonas;Selenomonas flueggei	0.0692677	0.108079	other Subjects = pre-AB = 1st-AB = 2nd-AB = post-AB	multi.sided	0	Bacteria	Firmicutes	Negativicutes	Selenomonadales	Selenomonadaceae	Selenomonas	Selenomonasflueggei
162	Bacteria;Fusobacteria;Fusobacteriia;Fusobacteriales;Leptotrichiaceae;Leptotrichia;Leptotrichia trevisanii	0.0692677	0.108079	other Subjects = pre-AB = 1st-AB = 2nd-AB = post-AB	multi.sided	0	Bacteria	Fusobacteria	Fusobacteriia	Fusobacteriales	Leptotrichiaceae	Leptotrichia	Leptotrichiatrevisanii
163	Bacteria;Fusobacteria;Fusobacteriia;Fusobacteriales;Fusobacteriaceae;Fusobacterium;Fusobacterium sp. oral taxon 370	0.0692677	0.108079	other Subjects = pre-AB = 1st-AB = 2nd-AB = post-AB	multi.sided	0	Bacteria	Fusobacteria	Fusobacteriia	Fusobacteriales	Fusobacteriaceae	Fusobacterium	Fusobacteriumsp.oraltaxon370
164	Bacteria;Bacteroidetes;Bacteroidia;Bacteroidales;Prevotellaceae;Prevotella;Prevotella intermedia	0.0692677	0.108079	other Subjects = pre-AB = 1st-AB = 2nd-AB = post-AB	multi.sided	0	Bacteria	Bacteroidetes	Bacteroidia	Bacteroidales	Prevotellaceae	Prevotella	Prevotellaintermedia
165	Bacteria;Bacteroidetes;Bacteroidia;Bacteroidales;Prevotellaceae;Prevotella;Prevotella pleuritidis	0.0692677	0.108079	other Subjects = pre-AB = 1st-AB = 2nd-AB = post-AB	multi.sided	0	Bacteria	Bacteroidetes	Bacteroidia	Bacteroidales	Prevotellaceae	Prevotella	Prevotellapleuritidis
166	Bacteria;Firmicutes;Bacilli;Lactobacillales;Streptococcaceae;Streptococcus;Streptococcus sp. F0442	0.0692677	0.108079	other Subjects = pre-AB = 1st-AB = 2nd-AB = post-AB	multi.sided	0	Bacteria	Firmicutes	Bacilli	Lactobacillales	Streptococcaceae	Streptococcus	Streptococcussp.F0442
167	Bacteria;Bacteroidetes;Bacteroidia;Bacteroidales;Porphyromonadaceae;Porphyromonas;Porphyromonas sp. KLE 1280	0.0692677	0.108079	other Subjects = pre-AB = 1st-AB = 2nd-AB = post-AB	multi.sided	0	Bacteria	Bacteroidetes	Bacteroidia	Bacteroidales	Porphyromonadaceae	Porphyromonas	Porphyromonassp.KLE1280
168	Bacteria;Actinobacteria;Actinobacteria;Actinomycetales;Actinomycetaceae;Actinomyces;Actinomyces graevenitzii	0.0692677	0.108079	other Subjects = pre-AB = 1st-AB = 2nd-AB = post-AB	multi.sided	0	Bacteria	Actinobacteria	Actinobacteria	Actinomycetales	Actinomycetaceae	Actinomyces	Actinomycesgraevenitzii
169	Bacteria;Firmicutes;Bacilli;Lactobacillales;Streptococcaceae;Streptococcus;Streptococcus sinensis	0.0692677	0.108079	other Subjects = pre-AB = 1st-AB = 2nd-AB = post-AB	multi.sided	0	Bacteria	Firmicutes	Bacilli	Lactobacillales	Streptococcaceae	Streptococcus	Streptococcussinensis
170	Bacteria;Bacteroidetes;Bacteroidia;Bacteroidales;Porphyromonadaceae;Porphyromonas;Porphyromonas endodontalis	0.0692677	0.108079	other Subjects = pre-AB = 1st-AB = 2nd-AB = post-AB	multi.sided	0	Bacteria	Bacteroidetes	Bacteroidia	Bacteroidales	Porphyromonadaceae	Porphyromonas	Porphyromonasendodontalis
171	Bacteria;Actinobacteria;Actinobacteria;Actinomycetales;Actinomycetaceae;Actinomyces;Actinomyces sp. oral taxon 175	0.0692677	0.108079	other Subjects = pre-AB = 1st-AB = 2nd-AB = post-AB	multi.sided	0	Bacteria	Actinobacteria	Actinobacteria	Actinomycetales	Actinomycetaceae	Actinomyces	Actinomycessp.oraltaxon175
172	Bacteria;Firmicutes;Clostridia;Clostridiales;Clostridiales Family XIII. Incertae Sedis;;[Eubacterium] sulci	0.0692677	0.108079	other Subjects = pre-AB = 1st-AB = 2nd-AB = post-AB	multi.sided	0	Bacteria	Firmicutes	Clostridia	Clostridiales	ClostridialesFamilyXIII.IncertaeSedis	?	Eubacteriumsulci
173	Bacteria;Bacteroidetes;Flavobacteriia;Flavobacteriales;Flavobacteriaceae;Capnocytophaga;Capnocytophaga sp. oral taxon 863	0.0692677	0.108079	other Subjects = pre-AB = 1st-AB = 2nd-AB = post-AB	multi.sided	0	Bacteria	Bacteroidetes	Flavobacteriia	Flavobacteriales	Flavobacteriaceae	Capnocytophaga	Capnocytophagasp.oraltaxon863
174	Bacteria;Firmicutes;Tissierellia;Tissierellales;Peptoniphilaceae;Parvimonas;Parvimonas sp. oral taxon 110	0.0692677	0.108079	other Subjects = pre-AB = 1st-AB = 2nd-AB = post-AB	multi.sided	0	Bacteria	Firmicutes	Tissierellia	Tissierellales	Peptoniphilaceae	Parvimonas	Parvimonassp.oraltaxon110
175	Bacteria;Firmicutes;Clostridia;Clostridiales;Clostridiales Family XIII. Incertae Sedis;;[Eubacterium] infirmum	0.0692677	0.108079	other Subjects = pre-AB = 1st-AB = 2nd-AB = post-AB	multi.sided	0	Bacteria	Firmicutes	Clostridia	Clostridiales	ClostridialesFamilyXIII.IncertaeSedis	?	Eubacteriuminfirmum
176	Bacteria;Proteobacteria;Gammaproteobacteria;Pasteurellales;Pasteurellaceae;Haemophilus;Haemophilus paraphrohaemolyticus	0.0692677	0.108079	other Subjects = pre-AB = 1st-AB = 2nd-AB = post-AB	multi.sided	0	Bacteria	Proteobacteria	Gammaproteobacteria	Pasteurellales	Pasteurellaceae	Haemophilus	Haemophilusparaphrohaemolyticus
177	Bacteria;Firmicutes;Bacilli;Lactobacillales;Streptococcaceae;Streptococcus;Streptococcus cristatus	0.0692677	0.108079	other Subjects = pre-AB = 1st-AB = 2nd-AB = post-AB	multi.sided	0	Bacteria	Firmicutes	Bacilli	Lactobacillales	Streptococcaceae	Streptococcus	Streptococcuscristatus
178	Bacteria;Proteobacteria;Betaproteobacteria;Neisseriales;Neisseriaceae;Kingella;Kingella oralis	0.0692677	0.108079	other Subjects = pre-AB = 1st-AB = 2nd-AB = post-AB	multi.sided	0	Bacteria	Proteobacteria	Betaproteobacteria	Neisseriales	Neisseriaceae	Kingella	Kingellaoralis
179	Bacteria;Proteobacteria;Betaproteobacteria;Neisseriales;Neisseriaceae;Kingella;Kingella denitrificans	0.0692677	0.108079	other Subjects = pre-AB = 1st-AB = 2nd-AB = post-AB	multi.sided	0	Bacteria	Proteobacteria	Betaproteobacteria	Neisseriales	Neisseriaceae	Kingella	Kingelladenitrificans
180	Bacteria;Actinobacteria;Actinobacteria;Corynebacteriales;Corynebacteriaceae;Corynebacterium;Corynebacterium durum	0.0692677	0.108079	other Subjects = pre-AB = 1st-AB = 2nd-AB = post-AB	multi.sided	0	Bacteria	Actinobacteria	Actinobacteria	Corynebacteriales	Corynebacteriaceae	Corynebacterium	Corynebacteriumdurum
181	Bacteria;Bacteroidetes;Bacteroidia;Bacteroidales;Prevotellaceae;Prevotella;Prevotella oulorum	0.0692677	0.108079	other Subjects = pre-AB = 1st-AB = 2nd-AB = post-AB	multi.sided	0	Bacteria	Bacteroidetes	Bacteroidia	Bacteroidales	Prevotellaceae	Prevotella	Prevotellaoulorum
182	Bacteria;Firmicutes;Bacilli;Lactobacillales;Streptococcaceae;Streptococcus;Streptococcus sp. HPH0090	0.0692677	0.108079	other Subjects = pre-AB = 1st-AB = 2nd-AB = post-AB	multi.sided	0	Bacteria	Firmicutes	Bacilli	Lactobacillales	Streptococcaceae	Streptococcus	Streptococcussp.HPH0090
183	Bacteria;Firmicutes;Bacilli;Lactobacillales;Streptococcaceae;Streptococcus;Streptococcus sp. 2_1_36FAA	0.0692677	0.108079	other Subjects = pre-AB = 1st-AB = 2nd-AB = post-AB	multi.sided	0	Bacteria	Firmicutes	Bacilli	Lactobacillales	Streptococcaceae	Streptococcus	Streptococcussp.2_1_36FAA
184	Bacteria;Bacteroidetes;Flavobacteriia;Flavobacteriales;Flavobacteriaceae;Capnocytophaga;Capnocytophaga sp. CM59	0.0692677	0.108079	other Subjects = pre-AB = 1st-AB = 2nd-AB = post-AB	multi.sided	0	Bacteria	Bacteroidetes	Flavobacteriia	Flavobacteriales	Flavobacteriaceae	Capnocytophaga	Capnocytophagasp.CM59
185	Bacteria;Firmicutes;Clostridia;Clostridiales;Lachnospiraceae;Shuttleworthia;Shuttleworthia sp. MSX8B	0.0692677	0.108079	other Subjects = pre-AB = 1st-AB = 2nd-AB = post-AB	multi.sided	0	Bacteria	Firmicutes	Clostridia	Clostridiales	Lachnospiraceae	Shuttleworthia	Shuttleworthiasp.MSX8B
186	Bacteria;Firmicutes;Bacilli;Bacillales;;Gemella;Gemella sanguinis	0.0692677	0.108079	other Subjects = pre-AB = 1st-AB = 2nd-AB = post-AB	multi.sided	0	Bacteria	Firmicutes	Bacilli	Bacillales	?	Gemella	Gemellasanguinis
187	Bacteria;Fusobacteria;Fusobacteriia;Fusobacteriales;Fusobacteriaceae;Fusobacterium;Fusobacterium hwasookii	0.0692677	0.108079	other Subjects = pre-AB = 1st-AB = 2nd-AB = post-AB	multi.sided	0	Bacteria	Fusobacteria	Fusobacteriia	Fusobacteriales	Fusobacteriaceae	Fusobacterium	Fusobacteriumhwasookii
188	Bacteria;Firmicutes;Clostridia;Clostridiales;Lachnospiraceae;Anaerostipes;Anaerostipes sp. 3_2_56FAA	0.0692677	0.108079	other Subjects = pre-AB = 1st-AB = 2nd-AB = post-AB	multi.sided	0	Bacteria	Firmicutes	Clostridia	Clostridiales	Lachnospiraceae	Anaerostipes	Anaerostipessp.3_2_56FAA
189	Bacteria;Proteobacteria;Epsilonproteobacteria;Campylobacterales;Campylobacteraceae;Campylobacter;Campylobacter rectus	0.0692677	0.108079	other Subjects = pre-AB = 1st-AB = 2nd-AB = post-AB	multi.sided	0	Bacteria	Proteobacteria	Epsilonproteobacteria	Campylobacterales	Campylobacteraceae	Campylobacter	Campylobacterrectus
190	Bacteria;Firmicutes;Clostridia;Clostridiales;Lachnospiraceae;;Lachnospiraceae bacterium oral taxon 500	0.0692677	0.108079	other Subjects = pre-AB = 1st-AB = 2nd-AB = post-AB	multi.sided	0	Bacteria	Firmicutes	Clostridia	Clostridiales	Lachnospiraceae	?	Lachnospiraceaebacteriumoraltaxon500
191	Bacteria;Actinobacteria;Actinobacteria;Actinomycetales;Actinomycetaceae;Actinomyces;Actinomyces sp. oral taxon 171	0.0692677	0.108079	other Subjects = pre-AB = 1st-AB = 2nd-AB = post-AB	multi.sided	0	Bacteria	Actinobacteria	Actinobacteria	Actinomycetales	Actinomycetaceae	Actinomyces	Actinomycessp.oraltaxon171
192	Bacteria;Proteobacteria;Gammaproteobacteria;Enterobacterales;Enterobacteriaceae;Raoultella;Raoultella ornithinolytica	0.0692677	0.108079	other Subjects = pre-AB = 1st-AB = 2nd-AB = post-AB	multi.sided	0	Bacteria	Proteobacteria	Gammaproteobacteria	Enterobacterales	Enterobacteriaceae	Raoultella	Raoultellaornithinolytica
193	Bacteria;Firmicutes;Bacilli;Lactobacillales;Streptococcaceae;Streptococcus;Streptococcus anginosus	0.0692677	0.108079	other Subjects = pre-AB = 1st-AB = 2nd-AB = post-AB	multi.sided	0	Bacteria	Firmicutes	Bacilli	Lactobacillales	Streptococcaceae	Streptococcus	Streptococcusanginosus
194	Bacteria;Actinobacteria;Actinobacteria;Micrococcales;Micrococcaceae;Rothia;Rothia aeria	0.0692677	0.108079	other Subjects = pre-AB = 1st-AB = 2nd-AB = post-AB	multi.sided	0	Bacteria	Actinobacteria	Actinobacteria	Micrococcales	Micrococcaceae	Rothia	Rothiaaeria
195	Bacteria;Proteobacteria;Betaproteobacteria;Neisseriales;Neisseriaceae;Neisseria;Neisseria mucosa	0.0692677	0.108079	other Subjects = pre-AB = 1st-AB = 2nd-AB = post-AB	multi.sided	0	Bacteria	Proteobacteria	Betaproteobacteria	Neisseriales	Neisseriaceae	Neisseria	Neisseriamucosa
196	Bacteria;Proteobacteria;Gammaproteobacteria;Enterobacterales;Enterobacteriaceae;Citrobacter;Citrobacter freundii	0.0692677	0.108079	other Subjects = pre-AB = 1st-AB = 2nd-AB = post-AB	multi.sided	0	Bacteria	Proteobacteria	Gammaproteobacteria	Enterobacterales	Enterobacteriaceae	Citrobacter	Citrobacterfreundii
197	Bacteria;Bacteroidetes;Bacteroidia;Bacteroidales;Porphyromonadaceae;Porphyromonas;Porphyromonas sp. oral taxon 278	0.0692677	0.108079	other Subjects = pre-AB = 1st-AB = 2nd-AB = post-AB	multi.sided	0	Bacteria	Bacteroidetes	Bacteroidia	Bacteroidales	Porphyromonadaceae	Porphyromonas	Porphyromonassp.oraltaxon278
198	Bacteria;Proteobacteria;Gammaproteobacteria;Pasteurellales;Pasteurellaceae;Haemophilus;Haemophilus parahaemolyticus	0.0692677	0.108079	other Subjects = pre-AB = 1st-AB = 2nd-AB = post-AB	multi.sided	0	Bacteria	Proteobacteria	Gammaproteobacteria	Pasteurellales	Pasteurellaceae	Haemophilus	Haemophilusparahaemolyticus
199	Bacteria;Proteobacteria;Gammaproteobacteria;Pasteurellales;Pasteurellaceae;Aggregatibacter;Aggregatibacter sp. oral taxon 458	0.0692677	0.108079	other Subjects = pre-AB = 1st-AB = 2nd-AB = post-AB	multi.sided	0	Bacteria	Proteobacteria	Gammaproteobacteria	Pasteurellales	Pasteurellaceae	Aggregatibacter	Aggregatibactersp.oraltaxon458
200	Bacteria;Firmicutes;Bacilli;Lactobacillales;Streptococcaceae;Streptococcus;Streptococcus sp. oral taxon 056	0.0692677	0.108079	other Subjects = pre-AB = 1st-AB = 2nd-AB = post-AB	multi.sided	0	Bacteria	Firmicutes	Bacilli	Lactobacillales	Streptococcaceae	Streptococcus	Streptococcussp.oraltaxon056
201	Bacteria;Spirochaetes;Spirochaetia;Spirochaetales;Spirochaetaceae;Treponema;Treponema putidum	0.0692677	0.108079	other Subjects = pre-AB = 1st-AB = 2nd-AB = post-AB	multi.sided	0	Bacteria	Spirochaetes	Spirochaetia	Spirochaetales	Spirochaetaceae	Treponema	Treponemaputidum
202	Bacteria;Actinobacteria;Coriobacteriia;Coriobacteriales;Atopobiaceae;Atopobium;Atopobium rimae	0.0692677	0.108079	other Subjects = pre-AB = 1st-AB = 2nd-AB = post-AB	multi.sided	0	Bacteria	Actinobacteria	Coriobacteriia	Coriobacteriales	Atopobiaceae	Atopobium	Atopobiumrimae
203	Bacteria;Fusobacteria;Fusobacteriia;Fusobacteriales;Leptotrichiaceae;Leptotrichia;Leptotrichia wadei	0.0692677	0.108079	other Subjects = pre-AB = 1st-AB = 2nd-AB = post-AB	multi.sided	0	Bacteria	Fusobacteria	Fusobacteriia	Fusobacteriales	Leptotrichiaceae	Leptotrichia	Leptotrichiawadei
204	Bacteria;Bacteroidetes;Bacteroidia;Bacteroidales;Prevotellaceae;Prevotella;Prevotella sp. oral taxon 472	0.0692677	0.108079	other Subjects = pre-AB = 1st-AB = 2nd-AB = post-AB	multi.sided	0	Bacteria	Bacteroidetes	Bacteroidia	Bacteroidales	Prevotellaceae	Prevotella	Prevotellasp.oraltaxon472
205	Bacteria;Proteobacteria;Gammaproteobacteria;Cardiobacteriales;Cardiobacteriaceae;Cardiobacterium;Cardiobacterium hominis	0.0692677	0.108079	other Subjects = pre-AB = 1st-AB = 2nd-AB = post-AB	multi.sided	0	Bacteria	Proteobacteria	Gammaproteobacteria	Cardiobacteriales	Cardiobacteriaceae	Cardiobacterium	Cardiobacteriumhominis
206	Bacteria;Firmicutes;Bacilli;Lactobacillales;Lactobacillaceae;Lactobacillus;Lactobacillus otakiensis	0.0692677	0.108079	other Subjects = pre-AB = 1st-AB = 2nd-AB = post-AB	multi.sided	0	Bacteria	Firmicutes	Bacilli	Lactobacillales	Lactobacillaceae	Lactobacillus	Lactobacillusotakiensis
207	Bacteria;Firmicutes;Clostridia;Clostridiales;;Pseudoflavonifractor;Pseudoflavonifractor capillosus	0.0692677	0.108079	other Subjects = pre-AB = 1st-AB = 2nd-AB = post-AB	multi.sided	0	Bacteria	Firmicutes	Clostridia	Clostridiales	?	Pseudoflavonifractor	Pseudoflavonifractorcapillosus
208	Bacteria;Firmicutes;Clostridia;Clostridiales;Lachnospiraceae;;Lachnospiraceae bacterium oral taxon 082	0.0692677	0.108079	other Subjects = pre-AB = 1st-AB = 2nd-AB = post-AB	multi.sided	0	Bacteria	Firmicutes	Clostridia	Clostridiales	Lachnospiraceae	?	Lachnospiraceaebacteriumoraltaxon082
209	Bacteria;Fusobacteria;Fusobacteriia;Fusobacteriales;Leptotrichiaceae;Leptotrichia;Leptotrichia sp. oral taxon 215	0.0692677	0.108079	other Subjects = pre-AB = 1st-AB = 2nd-AB = post-AB	multi.sided	0	Bacteria	Fusobacteria	Fusobacteriia	Fusobacteriales	Leptotrichiaceae	Leptotrichia	Leptotrichiasp.oraltaxon215
210	Bacteria;Bacteroidetes;Flavobacteriia;Flavobacteriales;Flavobacteriaceae;Capnocytophaga;Capnocytophaga sputigena	0.0692677	0.108079	other Subjects = pre-AB = 1st-AB = 2nd-AB = post-AB	multi.sided	0	Bacteria	Bacteroidetes	Flavobacteriia	Flavobacteriales	Flavobacteriaceae	Capnocytophaga	Capnocytophagasputigena
211	Bacteria;Firmicutes;Clostridia;Clostridiales;;;Clostridiales bacterium VE202-08	0.0692677	0.108079	other Subjects = pre-AB = 1st-AB = 2nd-AB = post-AB	multi.sided	0	Bacteria	Firmicutes	Clostridia	Clostridiales	?	?	ClostridialesbacteriumVE202-08
212	Bacteria;Firmicutes;Bacilli;Lactobacillales;Streptococcaceae;Streptococcus;Streptococcus sp. AS20	0.0692677	0.108079	other Subjects = pre-AB = 1st-AB = 2nd-AB = post-AB	multi.sided	0	Bacteria	Firmicutes	Bacilli	Lactobacillales	Streptococcaceae	Streptococcus	Streptococcussp.AS20
213	Bacteria;Fusobacteria;Fusobacteriia;Fusobacteriales;Leptotrichiaceae;Leptotrichia;Leptotrichia buccalis	0.0692677	0.108079	other Subjects = pre-AB = 1st-AB = 2nd-AB = post-AB	multi.sided	0	Bacteria	Fusobacteria	Fusobacteriia	Fusobacteriales	Leptotrichiaceae	Leptotrichia	Leptotrichiabuccalis
214	Bacteria;Firmicutes;Bacilli;Lactobacillales;Streptococcaceae;Streptococcus;Streptococcus sp. M334	0.0692677	0.108079	other Subjects = pre-AB = 1st-AB = 2nd-AB = post-AB	multi.sided	0.00794913	Bacteria	Firmicutes	Bacilli	Lactobacillales	Streptococcaceae	Streptococcus	Streptococcussp.M334
215	Bacteria;Firmicutes;Bacilli;Lactobacillales;Streptococcaceae;Streptococcus;Streptococcus pseudopneumoniae	0.0692677	0.108079	other Subjects = pre-AB = 1st-AB = 2nd-AB = post-AB	multi.sided	0.00794913	Bacteria	Firmicutes	Bacilli	Lactobacillales	Streptococcaceae	Streptococcus	Streptococcuspseudopneumoniae
216	Bacteria;Actinobacteria;Actinobacteria;Actinomycetales;Actinomycetaceae;Actinomyces;Actinomyces sp. oral taxon 448	0.0692677	0.108079	other Subjects = pre-AB = 1st-AB = 2nd-AB = post-AB	multi.sided	0	Bacteria	Actinobacteria	Actinobacteria	Actinomycetales	Actinomycetaceae	Actinomyces	Actinomycessp.oraltaxon448
217	Bacteria;Firmicutes;Negativicutes;Selenomonadales;Selenomonadaceae;Selenomonas;Selenomonas noxia	0.0692677	0.108079	other Subjects = pre-AB = 1st-AB = 2nd-AB = post-AB	multi.sided	0	Bacteria	Firmicutes	Negativicutes	Selenomonadales	Selenomonadaceae	Selenomonas	Selenomonasnoxia
218	Bacteria;Spirochaetes;Spirochaetia;Spirochaetales;Spirochaetaceae;Treponema;Treponema sp. OMZ 838	0.0692677	0.108079	other Subjects = pre-AB = 1st-AB = 2nd-AB = post-AB	multi.sided	0	Bacteria	Spirochaetes	Spirochaetia	Spirochaetales	Spirochaetaceae	Treponema	Treponemasp.OMZ838
219	Bacteria;Proteobacteria;Gammaproteobacteria;Pasteurellales;Pasteurellaceae;Actinobacillus;Actinobacillus minor	0.0692677	0.108079	other Subjects = pre-AB = 1st-AB = 2nd-AB = post-AB	multi.sided	0	Bacteria	Proteobacteria	Gammaproteobacteria	Pasteurellales	Pasteurellaceae	Actinobacillus	Actinobacillusminor
220	Bacteria;Bacteroidetes;Bacteroidia;Bacteroidales;Prevotellaceae;Prevotella;Prevotella sp. oral taxon 317	0.0692677	0.108079	other Subjects = pre-AB = 1st-AB = 2nd-AB = post-AB	multi.sided	0	Bacteria	Bacteroidetes	Bacteroidia	Bacteroidales	Prevotellaceae	Prevotella	Prevotellasp.oraltaxon317
221	Bacteria;Bacteroidetes;Bacteroidia;Bacteroidales;Prevotellaceae;Prevotella;Prevotella melaninogenica	0.0692677	0.108079	other Subjects = pre-AB = 1st-AB = 2nd-AB = post-AB	multi.sided	0.00794913	Bacteria	Bacteroidetes	Bacteroidia	Bacteroidales	Prevotellaceae	Prevotella	Prevotellamelaninogenica
222	Bacteria;Bacteroidetes;Bacteroidia;Bacteroidales;Prevotellaceae;Prevotella;Prevotella scopos	0.0692677	0.108079	other Subjects = pre-AB = 1st-AB = 2nd-AB = post-AB	multi.sided	0	Bacteria	Bacteroidetes	Bacteroidia	Bacteroidales	Prevotellaceae	Prevotella	Prevotellascopos
223	Bacteria;Bacteroidetes;Bacteroidia;Bacteroidales;Prevotellaceae;Prevotella;Prevotella sp. F0091	0.0692677	0.108079	other Subjects = pre-AB = 1st-AB = 2nd-AB = post-AB	multi.sided	0	Bacteria	Bacteroidetes	Bacteroidia	Bacteroidales	Prevotellaceae	Prevotella	Prevotellasp.F0091
224	Bacteria;Firmicutes;Bacilli;Lactobacillales;Lactobacillaceae;Lactobacillus;Lactobacillus sakei	0.0692677	0.108079	other Subjects = pre-AB = 1st-AB = 2nd-AB = post-AB	multi.sided	0	Bacteria	Firmicutes	Bacilli	Lactobacillales	Lactobacillaceae	Lactobacillus	Lactobacillussakei
225	Bacteria;Bacteroidetes;Bacteroidia;Bacteroidales;Porphyromonadaceae;Porphyromonas;Porphyromonas catoniae	0.0692677	0.108079	other Subjects = pre-AB = 1st-AB = 2nd-AB = post-AB	multi.sided	0	Bacteria	Bacteroidetes	Bacteroidia	Bacteroidales	Porphyromonadaceae	Porphyromonas	Porphyromonascatoniae
226	Bacteria;Firmicutes;Bacilli;Lactobacillales;Streptococcaceae;Streptococcus;Streptococcus sanguinis	0.0692677	0.108079	other Subjects = pre-AB = 1st-AB = 2nd-AB = post-AB	multi.sided	0	Bacteria	Firmicutes	Bacilli	Lactobacillales	Streptococcaceae	Streptococcus	Streptococcussanguinis
227	Bacteria;Proteobacteria;Betaproteobacteria;Neisseriales;Neisseriaceae;Neisseria;Neisseria macacae	0.0692677	0.108079	other Subjects = pre-AB = 1st-AB = 2nd-AB = post-AB	multi.sided	0	Bacteria	Proteobacteria	Betaproteobacteria	Neisseriales	Neisseriaceae	Neisseria	Neisseriamacacae
228	Bacteria;Proteobacteria;Gammaproteobacteria;Pasteurellales;Pasteurellaceae;Haemophilus;Haemophilus sp. oral taxon 851	0.0692677	0.108079	other Subjects = pre-AB = 1st-AB = 2nd-AB = post-AB	multi.sided	0	Bacteria	Proteobacteria	Gammaproteobacteria	Pasteurellales	Pasteurellaceae	Haemophilus	Haemophilussp.oraltaxon851
229	Bacteria;Bacteroidetes;Bacteroidia;Bacteroidales;Prevotellaceae;Prevotella;Prevotella sp. C561	0.0692677	0.108079	other Subjects = pre-AB = 1st-AB = 2nd-AB = post-AB	multi.sided	0	Bacteria	Bacteroidetes	Bacteroidia	Bacteroidales	Prevotellaceae	Prevotella	Prevotellasp.C561
230	Bacteria;Bacteroidetes;Flavobacteriia;Flavobacteriales;Flavobacteriaceae;Capnocytophaga;Capnocytophaga sp. oral taxon 326	0.0692677	0.108079	other Subjects = pre-AB = 1st-AB = 2nd-AB = post-AB	multi.sided	0	Bacteria	Bacteroidetes	Flavobacteriia	Flavobacteriales	Flavobacteriaceae	Capnocytophaga	Capnocytophagasp.oraltaxon326
231	Bacteria;Firmicutes;Clostridia;Clostridiales;;;Clostridiales bacterium VE202-21	0.0692677	0.108079	other Subjects = pre-AB = 1st-AB = 2nd-AB = post-AB	multi.sided	0	Bacteria	Firmicutes	Clostridia	Clostridiales	?	?	ClostridialesbacteriumVE202-21
232	Bacteria;Firmicutes;Erysipelotrichia;Erysipelotrichales;Erysipelotrichaceae;Bulleidia;Bulleidia extructa	0.0692677	0.108079	other Subjects = pre-AB = 1st-AB = 2nd-AB = post-AB	multi.sided	0	Bacteria	Firmicutes	Erysipelotrichia	Erysipelotrichales	Erysipelotrichaceae	Bulleidia	Bulleidiaextructa
233	Bacteria;Firmicutes;Bacilli;Lactobacillales;Lactobacillaceae;Lactobacillus;Lactobacillus curvatus	0.0692677	0.108079	other Subjects = pre-AB = 1st-AB = 2nd-AB = post-AB	multi.sided	0	Bacteria	Firmicutes	Bacilli	Lactobacillales	Lactobacillaceae	Lactobacillus	Lactobacilluscurvatus
234	Bacteria;Firmicutes;Bacilli;Lactobacillales;Streptococcaceae;Streptococcus;Streptococcus sp. oral taxon 058	0.0692677	0.108079	other Subjects = pre-AB = 1st-AB = 2nd-AB = post-AB	multi.sided	0	Bacteria	Firmicutes	Bacilli	Lactobacillales	Streptococcaceae	Streptococcus	Streptococcussp.oraltaxon058
235	Bacteria;Actinobacteria;Actinobacteria;Actinomycetales;Actinomycetaceae;Actinomyces;Actinomyces sp. oral taxon 181	0.0692677	0.108079	other Subjects = pre-AB = 1st-AB = 2nd-AB = post-AB	multi.sided	0	Bacteria	Actinobacteria	Actinobacteria	Actinomycetales	Actinomycetaceae	Actinomyces	Actinomycessp.oraltaxon181
236	Bacteria;Firmicutes;Clostridia;Clostridiales;;;Clostridiales bacterium VE202-09	0.0692677	0.108079	other Subjects = pre-AB = 1st-AB = 2nd-AB = post-AB	multi.sided	0	Bacteria	Firmicutes	Clostridia	Clostridiales	?	?	ClostridialesbacteriumVE202-09
237	Bacteria;Spirochaetes;Spirochaetia;Spirochaetales;Spirochaetaceae;Treponema;Treponema medium	0.0692677	0.108079	other Subjects = pre-AB = 1st-AB = 2nd-AB = post-AB	multi.sided	0	Bacteria	Spirochaetes	Spirochaetia	Spirochaetales	Spirochaetaceae	Treponema	Treponemamedium
238	Bacteria;Firmicutes;Negativicutes;Selenomonadales;Selenomonadaceae;Selenomonas;Selenomonas sp. CM52	0.0692677	0.108079	other Subjects = pre-AB = 1st-AB = 2nd-AB = post-AB	multi.sided	0	Bacteria	Firmicutes	Negativicutes	Selenomonadales	Selenomonadaceae	Selenomonas	Selenomonassp.CM52
239	Bacteria;Actinobacteria;Actinobacteria;Micrococcales;Micrococcaceae;Rothia;Rothia dentocariosa	0.0692677	0.108079	other Subjects = pre-AB = 1st-AB = 2nd-AB = post-AB	multi.sided	0	Bacteria	Actinobacteria	Actinobacteria	Micrococcales	Micrococcaceae	Rothia	Rothiadentocariosa
240	Bacteria;Proteobacteria;Gammaproteobacteria;Enterobacterales;Enterobacteriaceae;Citrobacter;Citrobacter sp. S-77	0.0692677	0.108079	other Subjects = pre-AB = 1st-AB = 2nd-AB = post-AB	multi.sided	0	Bacteria	Proteobacteria	Gammaproteobacteria	Enterobacterales	Enterobacteriaceae	Citrobacter	Citrobactersp.S-77
241	Bacteria;Actinobacteria;Actinobacteria;Actinomycetales;Actinomycetaceae;Actinomyces;Actinomyces sp. oral taxon 172	0.0692677	0.108079	other Subjects = pre-AB = 1st-AB = 2nd-AB = post-AB	multi.sided	0	Bacteria	Actinobacteria	Actinobacteria	Actinomycetales	Actinomycetaceae	Actinomyces	Actinomycessp.oraltaxon172
242	Bacteria;Actinobacteria;Actinobacteria;Propionibacteriales;Propionibacteriaceae;Pseudopropionibacterium;Pseudopropionibacterium propionicum	0.0692677	0.108079	other Subjects = pre-AB = 1st-AB = 2nd-AB = post-AB	multi.sided	0	Bacteria	Actinobacteria	Actinobacteria	Propionibacteriales	Propionibacteriaceae	Pseudopropionibacterium	Pseudopropionibacteriumpropionicum
243	Bacteria;Firmicutes;Tissierellia;Tissierellales;Peptoniphilaceae;Parvimonas;Parvimonas sp. oral taxon 393	0.0692677	0.108079	other Subjects = pre-AB = 1st-AB = 2nd-AB = post-AB	multi.sided	0	Bacteria	Firmicutes	Tissierellia	Tissierellales	Peptoniphilaceae	Parvimonas	Parvimonassp.oraltaxon393
244	Bacteria;Bacteroidetes;Bacteroidia;Bacteroidales;Prevotellaceae;Prevotella;Prevotella denticola	0.0692677	0.108079	other Subjects = pre-AB = 1st-AB = 2nd-AB = post-AB	multi.sided	0	Bacteria	Bacteroidetes	Bacteroidia	Bacteroidales	Prevotellaceae	Prevotella	Prevotelladenticola
245	Bacteria;Bacteroidetes;Flavobacteriia;Flavobacteriales;Flavobacteriaceae;Capnocytophaga;Capnocytophaga ochracea	0.0692677	0.108079	other Subjects = pre-AB = 1st-AB = 2nd-AB = post-AB	multi.sided	0	Bacteria	Bacteroidetes	Flavobacteriia	Flavobacteriales	Flavobacteriaceae	Capnocytophaga	Capnocytophagaochracea
246	Bacteria;Bacteroidetes;Bacteroidia;Bacteroidales;Prevotellaceae;Prevotella;Prevotella sp. oral taxon 299	0.0692677	0.108079	other Subjects = pre-AB = 1st-AB = 2nd-AB = post-AB	multi.sided	0	Bacteria	Bacteroidetes	Bacteroidia	Bacteroidales	Prevotellaceae	Prevotella	Prevotellasp.oraltaxon299
247	Bacteria;Bacteroidetes;Bacteroidia;Bacteroidales;Prevotellaceae;Alloprevotella;Alloprevotella tannerae	0.0692677	0.108079	other Subjects = pre-AB = 1st-AB = 2nd-AB = post-AB	multi.sided	0	Bacteria	Bacteroidetes	Bacteroidia	Bacteroidales	Prevotellaceae	Alloprevotella	Alloprevotellatannerae
248	Bacteria;Firmicutes;Bacilli;Lactobacillales;Streptococcaceae;Streptococcus;Streptococcus gordonii	0.0692677	0.108079	other Subjects = pre-AB = 1st-AB = 2nd-AB = post-AB	multi.sided	0	Bacteria	Firmicutes	Bacilli	Lactobacillales	Streptococcaceae	Streptococcus	Streptococcusgordonii
249	Bacteria;Actinobacteria;Actinobacteria;Bifidobacteriales;Bifidobacteriaceae;Bifidobacterium;Bifidobacterium dentium	0.0692677	0.108079	other Subjects = pre-AB = 1st-AB = 2nd-AB = post-AB	multi.sided	0	Bacteria	Actinobacteria	Actinobacteria	Bifidobacteriales	Bifidobacteriaceae	Bifidobacterium	Bifidobacteriumdentium
250	Bacteria;Firmicutes;Clostridia;Clostridiales;Lachnospiraceae;;Lachnospiraceae bacterium 6_1_63FAA	0.0692677	0.108079	other Subjects = pre-AB = 1st-AB = 2nd-AB = post-AB	multi.sided	0	Bacteria	Firmicutes	Clostridia	Clostridiales	Lachnospiraceae	?	Lachnospiraceaebacterium6_1_63FAA
251	Bacteria;Bacteroidetes;Bacteroidia;Bacteroidales;Prevotellaceae;Alloprevotella;Alloprevotella rava	0.0692677	0.108079	other Subjects = pre-AB = 1st-AB = 2nd-AB = post-AB	multi.sided	0	Bacteria	Bacteroidetes	Bacteroidia	Bacteroidales	Prevotellaceae	Alloprevotella	Alloprevotellarava
252	Bacteria;Proteobacteria;Betaproteobacteria;Burkholderiales;Burkholderiaceae;Lautropia;Lautropia mirabilis	0.0692677	0.108079	other Subjects = pre-AB = 1st-AB = 2nd-AB = post-AB	multi.sided	0	Bacteria	Proteobacteria	Betaproteobacteria	Burkholderiales	Burkholderiaceae	Lautropia	Lautropiamirabilis
253	Bacteria;Proteobacteria;Betaproteobacteria;Neisseriales;Neisseriaceae;Neisseria;Neisseria sp. oral taxon 014	0.0692677	0.108079	other Subjects = pre-AB = 1st-AB = 2nd-AB = post-AB	multi.sided	0	Bacteria	Proteobacteria	Betaproteobacteria	Neisseriales	Neisseriaceae	Neisseria	Neisseriasp.oraltaxon014
254	Bacteria;Proteobacteria;Gammaproteobacteria;Pasteurellales;Pasteurellaceae;Haemophilus;Haemophilus sputorum	0.0692677	0.108079	other Subjects = pre-AB = 1st-AB = 2nd-AB = post-AB	multi.sided	0	Bacteria	Proteobacteria	Gammaproteobacteria	Pasteurellales	Pasteurellaceae	Haemophilus	Haemophilussputorum
255	Bacteria;Firmicutes;Clostridia;Clostridiales;Lachnospiraceae;Stomatobaculum;Stomatobaculum longum	0.0692677	0.108079	other Subjects = pre-AB = 1st-AB = 2nd-AB = post-AB	multi.sided	0	Bacteria	Firmicutes	Clostridia	Clostridiales	Lachnospiraceae	Stomatobaculum	Stomatobaculumlongum
256	Bacteria;Fusobacteria;Fusobacteriia;Fusobacteriales;Fusobacteriaceae;Fusobacterium;Fusobacterium periodonticum	0.0692677	0.108079	other Subjects = pre-AB = 1st-AB = 2nd-AB = post-AB	multi.sided	0	Bacteria	Fusobacteria	Fusobacteriia	Fusobacteriales	Fusobacteriaceae	Fusobacterium	Fusobacteriumperiodonticum
257	Bacteria;Actinobacteria;Actinobacteria;Actinomycetales;Actinomycetaceae;Actinomyces;Actinomyces sp. ICM47	0.0692677	0.108079	other Subjects = pre-AB = 1st-AB = 2nd-AB = post-AB	multi.sided	0	Bacteria	Actinobacteria	Actinobacteria	Actinomycetales	Actinomycetaceae	Actinomyces	Actinomycessp.ICM47
258	Bacteria;Proteobacteria;Betaproteobacteria;Burkholderiales;Sutterellaceae;Sutterella;Sutterella wadsworthensis	0.0711184	0.110537	other Subjects = pre-AB = 1st-AB = 2nd-AB = post-AB	multi.sided	0.278219	Bacteria	Proteobacteria	Betaproteobacteria	Burkholderiales	Sutterellaceae	Sutterella	Sutterellawadsworthensis
259	Bacteria;Firmicutes;Clostridia;Clostridiales;Lachnospiraceae;Tyzzerella;Tyzzerella nexilis	0.075941	0.117577	other Subjects = pre-AB = 1st-AB = 2nd-AB = post-AB	multi.sided	0.00794913	Bacteria	Firmicutes	Clostridia	Clostridiales	Lachnospiraceae	Tyzzerella	Tyzzerellanexilis
260	Bacteria;Bacteroidetes;Bacteroidia;Bacteroidales;Bacteroidaceae;Bacteroides;Bacteroides faecis	0.0835268	0.128824	other Subjects = pre-AB = 1st-AB = 2nd-AB = post-AB	multi.sided	0.437202	Bacteria	Bacteroidetes	Bacteroidia	Bacteroidales	Bacteroidaceae	Bacteroides	Bacteroidesfaecis
261	Bacteria;Proteobacteria;Gammaproteobacteria;Pasteurellales;Pasteurellaceae;Haemophilus;Haemophilus haemolyticus	0.102518	0.157509	other Subjects = pre-AB = 1st-AB = 2nd-AB = post-AB	multi.sided	0.00794913	Bacteria	Proteobacteria	Gammaproteobacteria	Pasteurellales	Pasteurellaceae	Haemophilus	Haemophilushaemolyticus
262	Bacteria;Bacteroidetes;Bacteroidia;Bacteroidales;Bacteroidaceae;Bacteroides;Bacteroides cellulosilyticus	0.121309	0.185668	other Subjects = post-AB = pre-AB = 1st-AB = 2nd-AB	multi.sided	1.06518	Bacteria	Bacteroidetes	Bacteroidia	Bacteroidales	Bacteroidaceae	Bacteroides	Bacteroidescellulosilyticus
263	Bacteria;Bacteroidetes;Bacteroidia;Bacteroidales;Prevotellaceae;Paraprevotella;Paraprevotella clara	0.127518	0.194428	other Subjects = pre-AB = 1st-AB = 2nd-AB = post-AB	multi.sided	0.174881	Bacteria	Bacteroidetes	Bacteroidia	Bacteroidales	Prevotellaceae	Paraprevotella	Paraprevotellaclara
264	Bacteria;Bacteroidetes;Bacteroidia;Bacteroidales;Bacteroidaceae;Bacteroides;Bacteroides intestinalis	0.145784	0.221436	other Subjects = pre-AB = 1st-AB = 2nd-AB = post-AB	multi.sided	0.063593	Bacteria	Bacteroidetes	Bacteroidia	Bacteroidales	Bacteroidaceae	Bacteroides	Bacteroidesintestinalis
265	Bacteria;Actinobacteria;Actinobacteria;Bifidobacteriales;Bifidobacteriaceae;Bifidobacterium;Bifidobacterium angulatum	0.165949	0.251115	other Subjects = pre-AB = 1st-AB = 2nd-AB = post-AB	multi.sided	0.0715421	Bacteria	Actinobacteria	Actinobacteria	Bifidobacteriales	Bifidobacteriaceae	Bifidobacterium	Bifidobacteriumangulatum
266	Bacteria;Firmicutes;Bacilli;Lactobacillales;Streptococcaceae;Streptococcus;Streptococcus parasanguinis	0.175434	0.26447	other Subjects = pre-AB = 1st-AB = 2nd-AB = post-AB	multi.sided	0.00794913	Bacteria	Firmicutes	Bacilli	Lactobacillales	Streptococcaceae	Streptococcus	Streptococcusparasanguinis
267	Bacteria;Firmicutes;Negativicutes;Veillonellales;Veillonellaceae;Veillonella;Veillonella parvula	0.189476	0.284569	1st-AB = other Subjects = pre-AB = 2nd-AB = post-AB	multi.sided	0.158983	Bacteria	Firmicutes	Negativicutes	Veillonellales	Veillonellaceae	Veillonella	Veillonellaparvula
268	Bacteria;Firmicutes;Clostridia;Clostridiales;Peptostreptococcaceae;Intestinibacter;Intestinibacter bartlettii	0.212331	0.317705	1st-AB = other Subjects = pre-AB = 2nd-AB = post-AB	multi.sided	0.00794913	Bacteria	Firmicutes	Clostridia	Clostridiales	Peptostreptococcaceae	Intestinibacter	Intestinibacterbartlettii
269	Bacteria;Bacteroidetes;Bacteroidia;Bacteroidales;Bacteroidaceae;Bacteroides;Bacteroides massiliensis	0.21317	0.317774	other Subjects = pre-AB = 1st-AB = 2nd-AB = post-AB	multi.sided	0.540541	Bacteria	Bacteroidetes	Bacteroidia	Bacteroidales	Bacteroidaceae	Bacteroides	Bacteroidesmassiliensis
270	Bacteria;Firmicutes;Erysipelotrichia;Erysipelotrichales;Erysipelotrichaceae;Holdemania;Holdemania filiformis	0.216289	0.32123	other Subjects = pre-AB = 1st-AB = 2nd-AB = post-AB	multi.sided	0	Bacteria	Firmicutes	Erysipelotrichia	Erysipelotrichales	Erysipelotrichaceae	Holdemania	Holdemaniafiliformis
271	Bacteria;Bacteroidetes;Bacteroidia;Bacteroidales;Bacteroidaceae;Bacteroides;Bacteroides finegoldii	0.240195	0.355417	other Subjects = pre-AB = 1st-AB = 2nd-AB = post-AB	multi.sided	0.166932	Bacteria	Bacteroidetes	Bacteroidia	Bacteroidales	Bacteroidaceae	Bacteroides	Bacteroidesfinegoldii
272	Bacteria;Firmicutes;Bacilli;Lactobacillales;Streptococcaceae;Streptococcus;Streptococcus sp. HSISM1	0.263206	0.388036	other Subjects = pre-AB = 1st-AB = 2nd-AB = post-AB	multi.sided	0.00794913	Bacteria	Firmicutes	Bacilli	Lactobacillales	Streptococcaceae	Streptococcus	Streptococcussp.HSISM1
273	Bacteria;Firmicutes;Clostridia;Clostridiales;Lachnospiraceae;;Lachnospiraceae bacterium 5_1_57FAA	0.283522	0.416455	other Subjects = pre-AB = 1st-AB = 2nd-AB = post-AB	multi.sided	0.00794913	Bacteria	Firmicutes	Clostridia	Clostridiales	Lachnospiraceae	?	Lachnospiraceaebacterium5_1_57FAA
274	Bacteria;Firmicutes;Negativicutes;Veillonellales;Veillonellaceae;Veillonella;Veillonella dispar	0.300156	0.439279	1st-AB = other Subjects = pre-AB = 2nd-AB = post-AB	multi.sided	0.0158983	Bacteria	Firmicutes	Negativicutes	Veillonellales	Veillonellaceae	Veillonella	Veillonelladispar
275	Bacteria;Actinobacteria;Actinobacteria;Bifidobacteriales;Bifidobacteriaceae;Bifidobacterium;Bifidobacterium pseudocatenulatum	0.301594	0.439779	other Subjects = pre-AB = 1st-AB = 2nd-AB = post-AB	multi.sided	0.0397456	Bacteria	Actinobacteria	Actinobacteria	Bifidobacteriales	Bifidobacteriaceae	Bifidobacterium	Bifidobacteriumpseudocatenulatum
276	Bacteria;Firmicutes;Clostridia;Clostridiales;Ruminococcaceae;Ruminiclostridium;[Clostridium] leptum	0.336039	0.48823	other Subjects = pre-AB = 1st-AB = 2nd-AB = post-AB	multi.sided	0.0238474	Bacteria	Firmicutes	Clostridia	Clostridiales	Ruminococcaceae	Ruminiclostridium	Clostridiumleptum
277	Bacteria;Proteobacteria;Gammaproteobacteria;Pasteurellales;Pasteurellaceae;Haemophilus;Haemophilus parainfluenzae	0.378416	0.547816	pre-AB = other Subjects = 1st-AB = 2nd-AB = post-AB	multi.sided	0.0317965	Bacteria	Proteobacteria	Gammaproteobacteria	Pasteurellales	Pasteurellaceae	Haemophilus	Haemophilusparainfluenzae
278	Bacteria;Firmicutes;Clostridia;Clostridiales;Ruminococcaceae;Ruminococcus;Ruminococcus callidus	0.412336	0.590532	other Subjects = pre-AB = 1st-AB = 2nd-AB = post-AB	multi.sided	0.0158983	Bacteria	Firmicutes	Clostridia	Clostridiales	Ruminococcaceae	Ruminococcus	Ruminococcuscallidus
279	Bacteria;Bacteroidetes;Bacteroidia;Bacteroidales;Bacteroidaceae;Bacteroides;Bacteroides clarus	0.412341	0.590532	other Subjects = pre-AB = 1st-AB = 2nd-AB = post-AB	multi.sided	0.0317965	Bacteria	Bacteroidetes	Bacteroidia	Bacteroidales	Bacteroidaceae	Bacteroides	Bacteroidesclarus
280	Bacteria;Bacteroidetes;Bacteroidia;Bacteroidales;Rikenellaceae;Alistipes;Alistipes indistinctus	0.412341	0.590532	other Subjects = pre-AB = 1st-AB = 2nd-AB = post-AB	multi.sided	0.0476948	Bacteria	Bacteroidetes	Bacteroidia	Bacteroidales	Rikenellaceae	Alistipes	Alistipesindistinctus
281	Bacteria;Bacteroidetes;Bacteroidia;Bacteroidales;Bacteroidaceae;Bacteroides;Bacteroides eggerthii	0.454027	0.643339	other Subjects = pre-AB = 1st-AB = 2nd-AB = post-AB	multi.sided	0.381558	Bacteria	Bacteroidetes	Bacteroidia	Bacteroidales	Bacteroidaceae	Bacteroides	Bacteroideseggerthii
282	Bacteria;Firmicutes;Negativicutes;Acidaminococcales;Acidaminococcaceae;Acidaminococcus;Acidaminococcus intestini	0.454027	0.643339	other Subjects = pre-AB = 1st-AB = 2nd-AB = post-AB	multi.sided	0.0317965	Bacteria	Firmicutes	Negativicutes	Acidaminococcales	Acidaminococcaceae	Acidaminococcus	Acidaminococcusintestini
283	Bacteria;Firmicutes;Clostridia;Clostridiales;Clostridiaceae;Clostridium;Clostridium sp. L2-50	0.454027	0.643339	other Subjects = pre-AB = 1st-AB = 2nd-AB = post-AB	multi.sided	0.0556439	Bacteria	Firmicutes	Clostridia	Clostridiales	Clostridiaceae	Clostridium	Clostridiumsp.L2-50
284	Bacteria;Firmicutes;Bacilli;Bacillales;;Gemella;Gemella haemolysans	0.468887	0.648357	other Subjects = pre-AB = 1st-AB = 2nd-AB = post-AB	multi.sided	0	Bacteria	Firmicutes	Bacilli	Bacillales	?	Gemella	Gemellahaemolysans
285	Bacteria;Firmicutes;Bacilli;Lactobacillales;Streptococcaceae;Streptococcus;Streptococcus equinus	0.468887	0.648357	other Subjects = pre-AB = 1st-AB = 2nd-AB = post-AB	multi.sided	0	Bacteria	Firmicutes	Bacilli	Lactobacillales	Streptococcaceae	Streptococcus	Streptococcusequinus
286	Bacteria;Actinobacteria;Actinobacteria;Actinomycetales;Actinomycetaceae;Actinomyces;Actinomyces sp. ICM54	0.468887	0.648357	other Subjects = pre-AB = 1st-AB = 2nd-AB = post-AB	multi.sided	0.00794913	Bacteria	Actinobacteria	Actinobacteria	Actinomycetales	Actinomycetaceae	Actinomyces	Actinomycessp.ICM54
287	Bacteria;Firmicutes;Bacilli;Lactobacillales;Streptococcaceae;Streptococcus;Streptococcus gallolyticus	0.468887	0.648357	other Subjects = pre-AB = 1st-AB = 2nd-AB = post-AB	multi.sided	0	Bacteria	Firmicutes	Bacilli	Lactobacillales	Streptococcaceae	Streptococcus	Streptococcusgallolyticus
288	Bacteria;Bacteroidetes;Bacteroidia;Bacteroidales;Prevotellaceae;Prevotella;Prevotella oris	0.468887	0.648357	other Subjects = pre-AB = 1st-AB = 2nd-AB = post-AB	multi.sided	0	Bacteria	Bacteroidetes	Bacteroidia	Bacteroidales	Prevotellaceae	Prevotella	Prevotellaoris
289	Bacteria;Firmicutes;Bacilli;Bacillales;;Gemella;Gemella morbillorum	0.468887	0.648357	other Subjects = pre-AB = 1st-AB = 2nd-AB = post-AB	multi.sided	0	Bacteria	Firmicutes	Bacilli	Bacillales	?	Gemella	Gemellamorbillorum
290	Bacteria;Actinobacteria;Actinobacteria;Actinomycetales;Actinomycetaceae;Actinomyces;Actinomyces sp. ICM39	0.468887	0.648357	other Subjects = pre-AB = 1st-AB = 2nd-AB = post-AB	multi.sided	0	Bacteria	Actinobacteria	Actinobacteria	Actinomycetales	Actinomycetaceae	Actinomyces	Actinomycessp.ICM39
291	Bacteria;Actinobacteria;Actinobacteria;Bifidobacteriales;Bifidobacteriaceae;Bifidobacterium;Bifidobacterium bifidum	0.471771	0.650103	other Subjects = pre-AB = 1st-AB = 2nd-AB = post-AB	multi.sided	0.0317965	Bacteria	Actinobacteria	Actinobacteria	Bifidobacteriales	Bifidobacteriaceae	Bifidobacterium	Bifidobacteriumbifidum
292	Bacteria;Firmicutes;Clostridia;Clostridiales;Ruminococcaceae;Ruminiclostridium;[Eubacterium] siraeum	0.488349	0.65212	other Subjects = pre-AB = 1st-AB = 2nd-AB = post-AB	multi.sided	0.286169	Bacteria	Firmicutes	Clostridia	Clostridiales	Ruminococcaceae	Ruminiclostridium	Eubacteriumsiraeum
293	Bacteria;Bacteroidetes;Bacteroidia;Bacteroidales;Prevotellaceae;Prevotella;Prevotella nigrescens	0.489497	0.65212	other Subjects = pre-AB = 1st-AB = 2nd-AB = post-AB	multi.sided	0.0476948	Bacteria	Bacteroidetes	Bacteroidia	Bacteroidales	Prevotellaceae	Prevotella	Prevotellanigrescens
294	Bacteria;Bacteroidetes;Bacteroidia;Bacteroidales;Prevotellaceae;Prevotella;Prevotella histicola	0.489497	0.65212	other Subjects = pre-AB = 1st-AB = 2nd-AB = post-AB	multi.sided	0.00794913	Bacteria	Bacteroidetes	Bacteroidia	Bacteroidales	Prevotellaceae	Prevotella	Prevotellahisticola
295	Bacteria;Bacteroidetes;Bacteroidia;Bacteroidales;Prevotellaceae;Prevotella;Prevotella veroralis	0.489497	0.65212	other Subjects = pre-AB = 1st-AB = 2nd-AB = post-AB	multi.sided	0.00794913	Bacteria	Bacteroidetes	Bacteroidia	Bacteroidales	Prevotellaceae	Prevotella	Prevotellaveroralis
296	Bacteria;Proteobacteria;Gammaproteobacteria;Enterobacterales;Enterobacteriaceae;Salmonella;Salmonella enterica	0.489497	0.65212	other Subjects = pre-AB = 1st-AB = 2nd-AB = post-AB	multi.sided	0	Bacteria	Proteobacteria	Gammaproteobacteria	Enterobacterales	Enterobacteriaceae	Salmonella	Salmonellaenterica
297	Bacteria;Proteobacteria;Epsilonproteobacteria;Campylobacterales;Campylobacteraceae;Campylobacter;Campylobacter concisus	0.489497	0.65212	other Subjects = pre-AB = 1st-AB = 2nd-AB = post-AB	multi.sided	0	Bacteria	Proteobacteria	Epsilonproteobacteria	Campylobacterales	Campylobacteraceae	Campylobacter	Campylobacterconcisus
298	Bacteria;Firmicutes;Clostridia;Clostridiales;Lachnospiraceae;Lachnoclostridium;[Clostridium] citroniae	0.489497	0.65212	other Subjects = pre-AB = 1st-AB = 2nd-AB = post-AB	multi.sided	0	Bacteria	Firmicutes	Clostridia	Clostridiales	Lachnospiraceae	Lachnoclostridium	Clostridiumcitroniae
299	Bacteria;Firmicutes;Tissierellia;Tissierellales;Peptoniphilaceae;Parvimonas;Parvimonas micra	0.489497	0.65212	other Subjects = pre-AB = 1st-AB = 2nd-AB = post-AB	multi.sided	0.00794913	Bacteria	Firmicutes	Tissierellia	Tissierellales	Peptoniphilaceae	Parvimonas	Parvimonasmicra
300	Bacteria;Proteobacteria;Gammaproteobacteria;Pasteurellales;Pasteurellaceae;Haemophilus;Haemophilus pittmaniae	0.489497	0.65212	other Subjects = pre-AB = 1st-AB = 2nd-AB = post-AB	multi.sided	0	Bacteria	Proteobacteria	Gammaproteobacteria	Pasteurellales	Pasteurellaceae	Haemophilus	Haemophiluspittmaniae
301	Bacteria;Firmicutes;Erysipelotrichia;Erysipelotrichales;Erysipelotrichaceae;Solobacterium;Solobacterium moorei	0.489497	0.65212	other Subjects = pre-AB = 1st-AB = 2nd-AB = post-AB	multi.sided	0.00794913	Bacteria	Firmicutes	Erysipelotrichia	Erysipelotrichales	Erysipelotrichaceae	Solobacterium	Solobacteriummoorei
302	Bacteria;Bacteroidetes;Bacteroidia;Bacteroidales;Rikenellaceae;Alistipes;Alistipes inops	0.494953	0.657206	other Subjects = pre-AB = 1st-AB = 2nd-AB = post-AB	multi.sided	0.158983	Bacteria	Bacteroidetes	Bacteroidia	Bacteroidales	Rikenellaceae	Alistipes	Alistipesinops
303	Bacteria;Firmicutes;Clostridia;Clostridiales;;;Clostridiales bacterium VE202-14	0.521219	0.687529	other Subjects = pre-AB = 1st-AB = 2nd-AB = post-AB	multi.sided	0	Bacteria	Firmicutes	Clostridia	Clostridiales	?	?	ClostridialesbacteriumVE202-14
304	Bacteria;Firmicutes;Clostridia;Clostridiales;Ruminococcaceae;Anaerotruncus;Anaerotruncus colihominis	0.521219	0.687529	other Subjects = pre-AB = 1st-AB = 2nd-AB = post-AB	multi.sided	0.00794913	Bacteria	Firmicutes	Clostridia	Clostridiales	Ruminococcaceae	Anaerotruncus	Anaerotruncuscolihominis
305	Bacteria;Firmicutes;Bacilli;Lactobacillales;Streptococcaceae;Streptococcus;Streptococcus sp. ACS2	0.532789	0.700487	1st-AB = other Subjects = pre-AB = 2nd-AB = post-AB	multi.sided	0.0397456	Bacteria	Firmicutes	Bacilli	Lactobacillales	Streptococcaceae	Streptococcus	Streptococcussp.ACS2
306	Bacteria;Firmicutes;Erysipelotrichia;Erysipelotrichales;Erysipelotrichaceae;Erysipelatoclostridium;[Clostridium] innocuum	0.541944	0.705425	other Subjects = pre-AB = 1st-AB = 2nd-AB = post-AB	multi.sided	0	Bacteria	Firmicutes	Erysipelotrichia	Erysipelotrichales	Erysipelotrichaceae	Erysipelatoclostridium	Clostridiuminnocuum
307	Bacteria;Bacteroidetes;Bacteroidia;Bacteroidales;Bacteroidaceae;Bacteroides;Bacteroides plebeius	0.543576	0.705425	other Subjects = pre-AB = 1st-AB = 2nd-AB = post-AB	multi.sided	1.24801	Bacteria	Bacteroidetes	Bacteroidia	Bacteroidales	Bacteroidaceae	Bacteroides	Bacteroidesplebeius
308	Bacteria;Firmicutes;Clostridia;Clostridiales;Lachnospiraceae;Coprococcus;Coprococcus eutactus	0.543576	0.705425	other Subjects = pre-AB = 1st-AB = 2nd-AB = post-AB	multi.sided	0.0874404	Bacteria	Firmicutes	Clostridia	Clostridiales	Lachnospiraceae	Coprococcus	Coprococcuseutactus
309	Bacteria;Firmicutes;Erysipelotrichia;Erysipelotrichales;Erysipelotrichaceae;Holdemanella;Holdemanella biformis	0.543582	0.705425	other Subjects = pre-AB = 1st-AB = 2nd-AB = post-AB	multi.sided	0.0317965	Bacteria	Firmicutes	Erysipelotrichia	Erysipelotrichales	Erysipelotrichaceae	Holdemanella	Holdemanellabiformis
310	Bacteria;Proteobacteria;Deltaproteobacteria;Desulfovibrionales;Desulfovibrionaceae;Bilophila;Bilophila sp. 4_1_30	0.592364	0.766251	other Subjects = pre-AB = 1st-AB = 2nd-AB = post-AB	multi.sided	0.0397456	Bacteria	Proteobacteria	Deltaproteobacteria	Desulfovibrionales	Desulfovibrionaceae	Bilophila	Bilophilasp.4_1_30
311	?;?;?;?;?;?;?	0.622036	0.802047	other Subjects = pre-AB = 1st-AB = 2nd-AB = post-AB	multi.sided	0.143084	?	?	?	?	?	?	?
312	Bacteria;Firmicutes;Negativicutes;Acidaminococcales;Acidaminococcaceae;Phascolarctobacterium;Phascolarctobacterium sp. CAG:266	0.68836	0.88472	other Subjects = pre-AB = 1st-AB = 2nd-AB = post-AB	multi.sided	0.063593	Bacteria	Firmicutes	Negativicutes	Acidaminococcales	Acidaminococcaceae	Phascolarctobacterium	Phascolarctobacteriumsp.CAG:266
313	Bacteria;Firmicutes;Clostridia;Clostridiales;Ruminococcaceae;Subdoligranulum;Subdoligranulum sp. 4_3_54A2FAA	0.694257	0.889448	other Subjects = pre-AB = 1st-AB = 2nd-AB = post-AB	multi.sided	0.0953895	Bacteria	Firmicutes	Clostridia	Clostridiales	Ruminococcaceae	Subdoligranulum	Subdoligranulumsp.4_3_54A2FAA
314	Bacteria;Firmicutes;Clostridia;Clostridiales;Oscillospiraceae;Oscillibacter;Oscillibacter sp. KLE 1745	0.724952	0.925814	other Subjects = pre-AB = 1st-AB = 2nd-AB = post-AB	multi.sided	0.111288	Bacteria	Firmicutes	Clostridia	Clostridiales	Oscillospiraceae	Oscillibacter	Oscillibactersp.KLE1745
315	Bacteria;Bacteroidetes;Bacteroidia;Bacteroidales;Rikenellaceae;Alistipes;Alistipes senegalensis	0.73737	0.93277	other Subjects = pre-AB = 1st-AB = 2nd-AB = post-AB	multi.sided	0.0238474	Bacteria	Bacteroidetes	Bacteroidia	Bacteroidales	Rikenellaceae	Alistipes	Alistipessenegalensis
316	Bacteria;Proteobacteria;Deltaproteobacteria;Desulfovibrionales;Desulfovibrionaceae;Desulfovibrio;Desulfovibrio piger	0.737377	0.93277	other Subjects = pre-AB = 1st-AB = 2nd-AB = post-AB	multi.sided	0.0158983	Bacteria	Proteobacteria	Deltaproteobacteria	Desulfovibrionales	Desulfovibrionaceae	Desulfovibrio	Desulfovibriopiger
317	Archaea;Euryarchaeota;Methanobacteria;Methanobacteriales;Methanobacteriaceae;Methanobrevibacter;Methanobrevibacter smithii	0.737377	0.93277	other Subjects = pre-AB = 1st-AB = 2nd-AB = post-AB	multi.sided	0.0158983	Archaea	Euryarchaeota	Methanobacteria	Methanobacteriales	Methanobacteriaceae	Methanobrevibacter	Methanobrevibactersmithii
318	Bacteria;Firmicutes;Erysipelotrichia;Erysipelotrichales;Erysipelotrichaceae;Erysipelatoclostridium;[Clostridium] spiroforme	0.751058	0.947089	other Subjects = pre-AB = 1st-AB = 2nd-AB = post-AB	multi.sided	0.00794913	Bacteria	Firmicutes	Erysipelotrichia	Erysipelotrichales	Erysipelotrichaceae	Erysipelatoclostridium	Clostridiumspiroforme
319	Bacteria;Actinobacteria;Actinobacteria;Bifidobacteriales;Bifidobacteriaceae;Bifidobacterium;Bifidobacterium reuteri	0.766748	0.960831	other Subjects = pre-AB = 1st-AB = 2nd-AB = post-AB	multi.sided	0.00794913	Bacteria	Actinobacteria	Actinobacteria	Bifidobacteriales	Bifidobacteriaceae	Bifidobacterium	Bifidobacteriumreuteri
320	Bacteria;Firmicutes;Erysipelotrichia;Erysipelotrichales;Erysipelotrichaceae;;Erysipelotrichaceae bacterium 3_1_53	0.766748	0.960831	other Subjects = pre-AB = 1st-AB = 2nd-AB = post-AB	multi.sided	0.00794913	Bacteria	Firmicutes	Erysipelotrichia	Erysipelotrichales	Erysipelotrichaceae	?	Erysipelotrichaceaebacterium3_1_53
321	Bacteria;Bacteroidetes;Bacteroidia;Bacteroidales;Prevotellaceae;Prevotella;Prevotella copri	0.785395	0.975284	other Subjects = pre-AB = 1st-AB = 2nd-AB = post-AB	multi.sided	2.09062	Bacteria	Bacteroidetes	Bacteroidia	Bacteroidales	Prevotellaceae	Prevotella	Prevotellacopri
322	Bacteria;Bacteroidetes;Bacteroidia;Bacteroidales;Bacteroidaceae;Bacteroides;Bacteroides salyersiae	0.785578	0.975284	other Subjects = pre-AB = 1st-AB = 2nd-AB = post-AB	multi.sided	0.0238474	Bacteria	Bacteroidetes	Bacteroidia	Bacteroidales	Bacteroidaceae	Bacteroides	Bacteroidessalyersiae
323	Bacteria;Bacteroidetes;Bacteroidia;Bacteroidales;Prevotellaceae;Paraprevotella;Paraprevotella xylaniphila	0.785578	0.975284	other Subjects = pre-AB = 1st-AB = 2nd-AB = post-AB	multi.sided	0.0317965	Bacteria	Bacteroidetes	Bacteroidia	Bacteroidales	Prevotellaceae	Paraprevotella	Paraprevotellaxylaniphila
324	Bacteria;Bacteroidetes;Bacteroidia;Bacteroidales;Porphyromonadaceae;Parabacteroides;Parabacteroides johnsonii	0.832038	0.993599	other Subjects = pre-AB = 1st-AB = 2nd-AB = post-AB	multi.sided	0.0317965	Bacteria	Bacteroidetes	Bacteroidia	Bacteroidales	Porphyromonadaceae	Parabacteroides	Parabacteroidesjohnsonii
325	Bacteria;Actinobacteria;Actinobacteria;Bifidobacteriales;Bifidobacteriaceae;Bifidobacterium;Bifidobacterium ruminantium	0.832038	0.993599	other Subjects = pre-AB = 1st-AB = 2nd-AB = post-AB	multi.sided	0.0158983	Bacteria	Actinobacteria	Actinobacteria	Bifidobacteriales	Bifidobacteriaceae	Bifidobacterium	Bifidobacteriumruminantium
326	Bacteria;Bacteroidetes;Bacteroidia;Bacteroidales;Bacteroidaceae;Bacteroides;Bacteroides coprocola	0.832038	0.993599	other Subjects = pre-AB = 1st-AB = 2nd-AB = post-AB	multi.sided	0.214626	Bacteria	Bacteroidetes	Bacteroidia	Bacteroidales	Bacteroidaceae	Bacteroides	Bacteroidescoprocola
327	Bacteria;Firmicutes;Negativicutes;Veillonellales;Veillonellaceae;Veillonella;Veillonella sp. AS16	0.868768	0.993599	other Subjects = pre-AB = 1st-AB = 2nd-AB = post-AB	multi.sided	0	Bacteria	Firmicutes	Negativicutes	Veillonellales	Veillonellaceae	Veillonella	Veillonellasp.AS16
328	Bacteria;Bacteroidetes;Bacteroidia;Bacteroidales;Bacteroidaceae;Bacteroides;Bacteroides fluxus	0.875663	0.993599	other Subjects = pre-AB = 1st-AB = 2nd-AB = post-AB	multi.sided	0.0476948	Bacteria	Bacteroidetes	Bacteroidia	Bacteroidales	Bacteroidaceae	Bacteroides	Bacteroidesfluxus
329	Bacteria;Actinobacteria;Coriobacteriia;Coriobacteriales;Coriobacteriaceae;Enorma;Enorma massiliensis	0.875668	0.993599	other Subjects = pre-AB = 1st-AB = 2nd-AB = post-AB	multi.sided	0.063593	Bacteria	Actinobacteria	Coriobacteriia	Coriobacteriales	Coriobacteriaceae	Enorma	Enormamassiliensis
330	Bacteria;Firmicutes;Clostridia;Clostridiales;Lachnospiraceae;Butyrivibrio;Butyrivibrio crossotus	0.875668	0.993599	other Subjects = pre-AB = 1st-AB = 2nd-AB = post-AB	multi.sided	0.198728	Bacteria	Firmicutes	Clostridia	Clostridiales	Lachnospiraceae	Butyrivibrio	Butyrivibriocrossotus
331	Bacteria;Actinobacteria;Actinobacteria;Bifidobacteriales;Bifidobacteriaceae;Bifidobacterium;Bifidobacterium animalis	0.876862	0.993599	other Subjects = pre-AB = 1st-AB = 2nd-AB = post-AB	multi.sided	0	Bacteria	Actinobacteria	Actinobacteria	Bifidobacteriales	Bifidobacteriaceae	Bifidobacterium	Bifidobacteriumanimalis
332	Bacteria;Actinobacteria;Actinobacteria;Bifidobacteriales;Bifidobacteriaceae;Bifidobacterium;Bifidobacterium catenulatum	0.915204	0.993599	other Subjects = pre-AB = 1st-AB = 2nd-AB = post-AB	multi.sided	0.00794913	Bacteria	Actinobacteria	Actinobacteria	Bifidobacteriales	Bifidobacteriaceae	Bifidobacterium	Bifidobacteriumcatenulatum
333	Bacteria;Bacteroidetes;Bacteroidia;Bacteroidales;Porphyromonadaceae;Parabacteroides;Parabacteroides goldsteinii	0.915204	0.993599	other Subjects = pre-AB = 1st-AB = 2nd-AB = post-AB	multi.sided	0.00794913	Bacteria	Bacteroidetes	Bacteroidia	Bacteroidales	Porphyromonadaceae	Parabacteroides	Parabacteroidesgoldsteinii
334	Bacteria;Actinobacteria;Coriobacteriia;Coriobacteriales;Coriobacteriaceae;Collinsella;Collinsella intestinalis	0.915204	0.993599	other Subjects = pre-AB = 1st-AB = 2nd-AB = post-AB	multi.sided	0	Bacteria	Actinobacteria	Coriobacteriia	Coriobacteriales	Coriobacteriaceae	Collinsella	Collinsellaintestinalis
335	Bacteria;Firmicutes;Erysipelotrichia;Erysipelotrichales;Erysipelotrichaceae;;Erysipelotrichaceae bacterium 5_2_54FAA	0.943276	0.993599	other Subjects = pre-AB = 1st-AB = 2nd-AB = post-AB	multi.sided	0.00794913	Bacteria	Firmicutes	Erysipelotrichia	Erysipelotrichales	Erysipelotrichaceae	?	Erysipelotrichaceaebacterium5_2_54FAA
336	Bacteria;Firmicutes;Clostridia;Clostridiales;Lachnospiraceae;;Lachnospiraceae bacterium 3_1_57FAA_CT1	0.949186	0.993599	other Subjects = pre-AB = 1st-AB = 2nd-AB = post-AB	multi.sided	0.00794913	Bacteria	Firmicutes	Clostridia	Clostridiales	Lachnospiraceae	?	Lachnospiraceaebacterium3_1_57FAA_CT1
337	Bacteria;Bacteroidetes;Bacteroidia;Bacteroidales;Bacteroidaceae;Bacteroides;Bacteroides oleiciplenus	0.949186	0.993599	other Subjects = pre-AB = 1st-AB = 2nd-AB = post-AB	multi.sided	0.0158983	Bacteria	Bacteroidetes	Bacteroidia	Bacteroidales	Bacteroidaceae	Bacteroides	Bacteroidesoleiciplenus
338	Bacteria;Firmicutes;Erysipelotrichia;Erysipelotrichales;Erysipelotrichaceae;Coprobacillus;Coprobacillus sp. D6	0.949186	0.993599	other Subjects = pre-AB = 1st-AB = 2nd-AB = post-AB	multi.sided	0.00794913	Bacteria	Firmicutes	Erysipelotrichia	Erysipelotrichales	Erysipelotrichaceae	Coprobacillus	Coprobacillussp.D6
339	Bacteria;Bacteroidetes;Bacteroidia;Bacteroidales;Odoribacteraceae;Butyricimonas;Butyricimonas synergistica	0.949186	0.993599	other Subjects = pre-AB = 1st-AB = 2nd-AB = post-AB	multi.sided	0.0158983	Bacteria	Bacteroidetes	Bacteroidia	Bacteroidales	Odoribacteraceae	Butyricimonas	Butyricimonassynergistica
340	Bacteria;Firmicutes;Bacilli;Lactobacillales;Lactobacillaceae;Lactobacillus;Lactobacillus ruminis	0.949186	0.993599	other Subjects = pre-AB = 1st-AB = 2nd-AB = post-AB	multi.sided	0	Bacteria	Firmicutes	Bacilli	Lactobacillales	Lactobacillaceae	Lactobacillus	Lactobacillusruminis
341	Bacteria;Proteobacteria;Betaproteobacteria;Burkholderiales;Oxalobacteraceae;Oxalobacter;Oxalobacter formigenes	0.949186	0.993599	other Subjects = pre-AB = 1st-AB = 2nd-AB = post-AB	multi.sided	0	Bacteria	Proteobacteria	Betaproteobacteria	Burkholderiales	Oxalobacteraceae	Oxalobacter	Oxalobacterformigenes
342	Bacteria;Bacteroidetes;Bacteroidia;Bacteroidales;Odoribacteraceae;Odoribacter;Odoribacter laneus	0.949186	0.993599	other Subjects = pre-AB = 1st-AB = 2nd-AB = post-AB	multi.sided	0.0476948	Bacteria	Bacteroidetes	Bacteroidia	Bacteroidales	Odoribacteraceae	Odoribacter	Odoribacterlaneus
343	Bacteria;Proteobacteria;Gammaproteobacteria;Pasteurellales;Pasteurellaceae;Pasteurella;Pasteurella bettyae	0.975946	0.993599	other Subjects = pre-AB = 1st-AB = 2nd-AB = post-AB	multi.sided	0.00794913	Bacteria	Proteobacteria	Gammaproteobacteria	Pasteurellales	Pasteurellaceae	Pasteurella	Pasteurellabettyae
344	Bacteria;Firmicutes;Clostridia;Clostridiales;Ruminococcaceae;;Ruminococcaceae bacterium D16	0.975949	0.993599	other Subjects = pre-AB = 1st-AB = 2nd-AB = post-AB	multi.sided	0.00794913	Bacteria	Firmicutes	Clostridia	Clostridiales	Ruminococcaceae	?	RuminococcaceaebacteriumD16
345	Bacteria;Actinobacteria;Actinobacteria;Bifidobacteriales;Bifidobacteriaceae;Bifidobacterium;Bifidobacterium pullorum	0.975949	0.993599	other Subjects = pre-AB = 1st-AB = 2nd-AB = post-AB	multi.sided	0.00794913	Bacteria	Actinobacteria	Actinobacteria	Bifidobacteriales	Bifidobacteriaceae	Bifidobacterium	Bifidobacteriumpullorum
346	Bacteria;Bacteroidetes;Bacteroidia;Bacteroidales;Bacteroidaceae;Bacteroides;Bacteroides helcogenes	0.975949	0.993599	other Subjects = pre-AB = 1st-AB = 2nd-AB = post-AB	multi.sided	0.0158983	Bacteria	Bacteroidetes	Bacteroidia	Bacteroidales	Bacteroidaceae	Bacteroides	Bacteroideshelcogenes
347	Bacteria;Bacteroidetes;Bacteroidia;Bacteroidales;Bacteroidaceae;Bacteroides;Bacteroides stercorirosoris	0.975949	0.993599	other Subjects = pre-AB = 1st-AB = 2nd-AB = post-AB	multi.sided	0.00794913	Bacteria	Bacteroidetes	Bacteroidia	Bacteroidales	Bacteroidaceae	Bacteroides	Bacteroidesstercorirosoris
348	Archaea;Euryarchaeota;Methanobacteria;Methanobacteriales;Methanobacteriaceae;Methanosphaera;Methanosphaera stadtmanae	0.975949	0.993599	other Subjects = pre-AB = 1st-AB = 2nd-AB = post-AB	multi.sided	0	Archaea	Euryarchaeota	Methanobacteria	Methanobacteriales	Methanobacteriaceae	Methanosphaera	Methanosphaerastadtmanae
349	Bacteria;Bacteroidetes;Bacteroidia;Bacteroidales;Prevotellaceae;Prevotella;Prevotella stercorea	0.975949	0.993599	other Subjects = pre-AB = 1st-AB = 2nd-AB = post-AB	multi.sided	0.0158983	Bacteria	Bacteroidetes	Bacteroidia	Bacteroidales	Prevotellaceae	Prevotella	Prevotellastercorea
350	Bacteria;Firmicutes;Erysipelotrichia;Erysipelotrichales;Erysipelotrichaceae;Faecalitalea;Faecalitalea cylindroides	0.975949	0.993599	other Subjects = pre-AB = 1st-AB = 2nd-AB = post-AB	multi.sided	0	Bacteria	Firmicutes	Erysipelotrichia	Erysipelotrichales	Erysipelotrichaceae	Faecalitalea	Faecalitaleacylindroides
351	Bacteria;Bacteroidetes;Bacteroidia;Bacteroidales;Bacteroidaceae;Bacteroides;Bacteroides pyogenes	0.975949	0.993599	other Subjects = pre-AB = 1st-AB = 2nd-AB = post-AB	multi.sided	0.0715421	Bacteria	Bacteroidetes	Bacteroidia	Bacteroidales	Bacteroidaceae	Bacteroides	Bacteroidespyogenes
352	Bacteria;Firmicutes;Clostridia;Clostridiales;Ruminococcaceae;Ruminococcus;Ruminococcus champanellensis	0.975949	0.993599	other Subjects = pre-AB = 1st-AB = 2nd-AB = post-AB	multi.sided	0.00794913	Bacteria	Firmicutes	Clostridia	Clostridiales	Ruminococcaceae	Ruminococcus	Ruminococcuschampanellensis
353	Bacteria;Proteobacteria;Gammaproteobacteria;Enterobacterales;Enterobacteriaceae;Klebsiella;Klebsiella sp. OBRC7	0.975949	0.993599	other Subjects = pre-AB = 1st-AB = 2nd-AB = post-AB	multi.sided	0	Bacteria	Proteobacteria	Gammaproteobacteria	Enterobacterales	Enterobacteriaceae	Klebsiella	Klebsiellasp.OBRC7
354	Bacteria;Firmicutes;Clostridia;Clostridiales;Eubacteriaceae;Eubacterium;Eubacterium sp. ER2	0.975949	0.993599	other Subjects = pre-AB = 1st-AB = 2nd-AB = post-AB	multi.sided	0.00794913	Bacteria	Firmicutes	Clostridia	Clostridiales	Eubacteriaceae	Eubacterium	Eubacteriumsp.ER2
355	Bacteria;Firmicutes;Clostridia;Clostridiales;;;[Bacteroides] pectinophilus	0.975949	0.993599	other Subjects = pre-AB = 1st-AB = 2nd-AB = post-AB	multi.sided	0.00794913	Bacteria	Firmicutes	Clostridia	Clostridiales	?	?	Bacteroidespectinophilus
356	Bacteria;Actinobacteria;Coriobacteriia;Eggerthellales;Eggerthellaceae;Enterorhabdus;Enterorhabdus caecimuris	0.975949	0.993599	other Subjects = pre-AB = 1st-AB = 2nd-AB = post-AB	multi.sided	0	Bacteria	Actinobacteria	Coriobacteriia	Eggerthellales	Eggerthellaceae	Enterorhabdus	Enterorhabduscaecimuris
357	Bacteria;Bacteroidetes;Bacteroidia;Bacteroidales;Porphyromonadaceae;Porphyromonas;Porphyromonas uenonis	0.975949	0.993599	other Subjects = pre-AB = 1st-AB = 2nd-AB = post-AB	multi.sided	0.0158983	Bacteria	Bacteroidetes	Bacteroidia	Bacteroidales	Porphyromonadaceae	Porphyromonas	Porphyromonasuenonis
358	Bacteria;Proteobacteria;Gammaproteobacteria;Pasteurellales;Pasteurellaceae;Haemophilus;Haemophilus massiliensis	0.975949	0.993599	other Subjects = pre-AB = 1st-AB = 2nd-AB = post-AB	multi.sided	0	Bacteria	Proteobacteria	Gammaproteobacteria	Pasteurellales	Pasteurellaceae	Haemophilus	Haemophilusmassiliensis
359	Bacteria;Firmicutes;Negativicutes;Acidaminococcales;Acidaminococcaceae;Phascolarctobacterium;Phascolarctobacterium succinatutens	0.975949	0.993599	other Subjects = pre-AB = 1st-AB = 2nd-AB = post-AB	multi.sided	0.0397456	Bacteria	Firmicutes	Negativicutes	Acidaminococcales	Acidaminococcaceae	Phascolarctobacterium	Phascolarctobacteriumsuccinatutens
360	Bacteria;Bacteroidetes;Bacteroidia;Bacteroidales;Porphyromonadaceae;Porphyromonas;Porphyromonas asaccharolytica	0.975949	0.993599	other Subjects = pre-AB = 1st-AB = 2nd-AB = post-AB	multi.sided	0.0158983	Bacteria	Bacteroidetes	Bacteroidia	Bacteroidales	Porphyromonadaceae	Porphyromonas	Porphyromonasasaccharolytica
361	Bacteria;Actinobacteria;Coriobacteriia;Coriobacteriales;Coriobacteriaceae;Collinsella;Collinsella stercoris	0.993599	0.993599	other Subjects = pre-AB = 1st-AB = 2nd-AB = post-AB	multi.sided	0	Bacteria	Actinobacteria	Coriobacteriia	Coriobacteriales	Coriobacteriaceae	Collinsella	Collinsellastercoris
362	Bacteria;Firmicutes;Clostridia;Clostridiales;;Fenollaria;Fenollaria massiliensis	0.993599	0.993599	other Subjects = pre-AB = 1st-AB = 2nd-AB = post-AB	multi.sided	0	Bacteria	Firmicutes	Clostridia	Clostridiales	?	Fenollaria	Fenollariamassiliensis
363	Bacteria;Firmicutes;Erysipelotrichia;Erysipelotrichales;Erysipelotrichaceae;;[Eubacterium] dolichum	0.993599	0.993599	other Subjects = pre-AB = 1st-AB = 2nd-AB = post-AB	multi.sided	0	Bacteria	Firmicutes	Erysipelotrichia	Erysipelotrichales	Erysipelotrichaceae	?	Eubacteriumdolichum
364	Bacteria;Synergistetes;Synergistia;Synergistales;Synergistaceae;Synergistes;Synergistes sp. 3_1_syn1	0.993599	0.993599	other Subjects = pre-AB = 1st-AB = 2nd-AB = post-AB	multi.sided	0	Bacteria	Synergistetes	Synergistia	Synergistales	Synergistaceae	Synergistes	Synergistessp.3_1_syn1
365	Bacteria;Proteobacteria;Epsilonproteobacteria;Campylobacterales;Campylobacteraceae;Campylobacter;Campylobacter hominis	0.993599	0.993599	other Subjects = pre-AB = 1st-AB = 2nd-AB = post-AB	multi.sided	0	Bacteria	Proteobacteria	Epsilonproteobacteria	Campylobacterales	Campylobacteraceae	Campylobacter	Campylobacterhominis
366	Bacteria;Bacteroidetes;Bacteroidia;Bacteroidales;Porphyromonadaceae;Porphyromonas;Porphyromonas bennonis	0.993599	0.993599	other Subjects = pre-AB = 1st-AB = 2nd-AB = post-AB	multi.sided	0	Bacteria	Bacteroidetes	Bacteroidia	Bacteroidales	Porphyromonadaceae	Porphyromonas	Porphyromonasbennonis
367	Bacteria;Firmicutes;Clostridia;Clostridiales;Lachnospiraceae;Blautia;Blautia hydrogenotrophica	0.993599	0.993599	other Subjects = pre-AB = 1st-AB = 2nd-AB = post-AB	multi.sided	0.00794913	Bacteria	Firmicutes	Clostridia	Clostridiales	Lachnospiraceae	Blautia	Blautiahydrogenotrophica
368	Bacteria;;;;;;bacterium OL-1	0.993599	0.993599	other Subjects = pre-AB = 1st-AB = 2nd-AB = post-AB	multi.sided	0	Bacteria	?	?	?	?	?	bacteriumOL-1
369	Bacteria;Actinobacteria;Actinobacteria;Actinomycetales;Actinomycetaceae;Actinomyces;Actinomyces turicensis	0.993599	0.993599	other Subjects = pre-AB = 1st-AB = 2nd-AB = post-AB	multi.sided	0	Bacteria	Actinobacteria	Actinobacteria	Actinomycetales	Actinomycetaceae	Actinomyces	Actinomycesturicensis
370	Bacteria;Firmicutes;Clostridia;Clostridiales;Eubacteriaceae;Eubacterium;Eubacterium limosum	0.993599	0.993599	other Subjects = pre-AB = 1st-AB = 2nd-AB = post-AB	multi.sided	0	Bacteria	Firmicutes	Clostridia	Clostridiales	Eubacteriaceae	Eubacterium	Eubacteriumlimosum
371	Bacteria;Firmicutes;Negativicutes;Veillonellales;Veillonellaceae;Megasphaera;Megasphaera massiliensis	0.993599	0.993599	other Subjects = pre-AB = 1st-AB = 2nd-AB = post-AB	multi.sided	0	Bacteria	Firmicutes	Negativicutes	Veillonellales	Veillonellaceae	Megasphaera	Megasphaeramassiliensis
372	Bacteria;Firmicutes;Bacilli;Lactobacillales;Streptococcaceae;Streptococcus;Streptococcus dysgalactiae	0.993599	0.993599	other Subjects = pre-AB = 1st-AB = 2nd-AB = post-AB	multi.sided	0	Bacteria	Firmicutes	Bacilli	Lactobacillales	Streptococcaceae	Streptococcus	Streptococcusdysgalactiae
373	Bacteria;Bacteroidetes;Bacteroidia;Bacteroidales;Porphyromonadaceae;Barnesiella;Barnesiella viscericola	0.993599	0.993599	other Subjects = pre-AB = 1st-AB = 2nd-AB = post-AB	multi.sided	0.0238474	Bacteria	Bacteroidetes	Bacteroidia	Bacteroidales	Porphyromonadaceae	Barnesiella	Barnesiellaviscericola
374	Bacteria;Firmicutes;Negativicutes;Veillonellales;Veillonellaceae;Megasphaera;Megasphaera sp. BL7	0.993599	0.993599	other Subjects = pre-AB = 1st-AB = 2nd-AB = post-AB	multi.sided	0	Bacteria	Firmicutes	Negativicutes	Veillonellales	Veillonellaceae	Megasphaera	Megasphaerasp.BL7
375	Bacteria;Firmicutes;Clostridia;Clostridiales;Clostridiaceae;Clostridium;Clostridium paraputrificum	0.993599	0.993599	other Subjects = pre-AB = 1st-AB = 2nd-AB = post-AB	multi.sided	0	Bacteria	Firmicutes	Clostridia	Clostridiales	Clostridiaceae	Clostridium	Clostridiumparaputrificum
376	Bacteria;Proteobacteria;Gammaproteobacteria;Enterobacterales;Enterobacteriaceae;;Enterobacteriaceae bacterium 9_2_54FAA	0.993599	0.993599	other Subjects = pre-AB = 1st-AB = 2nd-AB = post-AB	multi.sided	0	Bacteria	Proteobacteria	Gammaproteobacteria	Enterobacterales	Enterobacteriaceae	?	Enterobacteriaceaebacterium9_2_54FAA
377	Bacteria;Actinobacteria;Coriobacteriia;Coriobacteriales;Coriobacteriaceae;Senegalimassilia;Senegalimassilia anaerobia	0.993599	0.993599	other Subjects = pre-AB = 1st-AB = 2nd-AB = post-AB	multi.sided	0	Bacteria	Actinobacteria	Coriobacteriia	Coriobacteriales	Coriobacteriaceae	Senegalimassilia	Senegalimassiliaanaerobia
378	Bacteria;Firmicutes;Negativicutes;Veillonellales;Veillonellaceae;Dialister;Dialister succinatiphilus	0.993599	0.993599	other Subjects = pre-AB = 1st-AB = 2nd-AB = post-AB	multi.sided	0.0158983	Bacteria	Firmicutes	Negativicutes	Veillonellales	Veillonellaceae	Dialister	Dialistersuccinatiphilus
379	Bacteria;Actinobacteria;Actinobacteria;Bifidobacteriales;Bifidobacteriaceae;Bifidobacterium;Bifidobacterium moukalabense	0.993599	0.993599	other Subjects = pre-AB = 1st-AB = 2nd-AB = post-AB	multi.sided	0	Bacteria	Actinobacteria	Actinobacteria	Bifidobacteriales	Bifidobacteriaceae	Bifidobacterium	Bifidobacteriummoukalabense
380	Bacteria;Firmicutes;Erysipelotrichia;Erysipelotrichales;Erysipelotrichaceae;Holdemania;Holdemania massiliensis	0.993599	0.993599	other Subjects = pre-AB = 1st-AB = 2nd-AB = post-AB	multi.sided	0	Bacteria	Firmicutes	Erysipelotrichia	Erysipelotrichales	Erysipelotrichaceae	Holdemania	Holdemaniamassiliensis
381	Bacteria;Bacteroidetes;Bacteroidia;Bacteroidales;Rikenellaceae;Alistipes;Alistipes timonensis	0.993599	0.993599	other Subjects = pre-AB = 1st-AB = 2nd-AB = post-AB	multi.sided	0	Bacteria	Bacteroidetes	Bacteroidia	Bacteroidales	Rikenellaceae	Alistipes	Alistipestimonensis
382	Bacteria;Firmicutes;Bacilli;Lactobacillales;Streptococcaceae;Streptococcus;Streptococcus mutans	0.993599	0.993599	other Subjects = pre-AB = 1st-AB = 2nd-AB = post-AB	multi.sided	0	Bacteria	Firmicutes	Bacilli	Lactobacillales	Streptococcaceae	Streptococcus	Streptococcusmutans
383	Bacteria;Proteobacteria;Gammaproteobacteria;Enterobacterales;Enterobacteriaceae;Klebsiella;[Enterobacter] aerogenes	0.993599	0.993599	other Subjects = pre-AB = 1st-AB = 2nd-AB = post-AB	multi.sided	0	Bacteria	Proteobacteria	Gammaproteobacteria	Enterobacterales	Enterobacteriaceae	Klebsiella	Enterobacteraerogenes
384	Bacteria;Firmicutes;Negativicutes;Acidaminococcales;Acidaminococcaceae;Acidaminococcus;Acidaminococcus fermentans	0.993599	0.993599	other Subjects = pre-AB = 1st-AB = 2nd-AB = post-AB	multi.sided	0.0158983	Bacteria	Firmicutes	Negativicutes	Acidaminococcales	Acidaminococcaceae	Acidaminococcus	Acidaminococcusfermentans
385	Bacteria;Proteobacteria;Gammaproteobacteria;Enterobacterales;Enterobacteriaceae;Citrobacter;Citrobacter sedlakii	0.993599	0.993599	other Subjects = pre-AB = 1st-AB = 2nd-AB = post-AB	multi.sided	0	Bacteria	Proteobacteria	Gammaproteobacteria	Enterobacterales	Enterobacteriaceae	Citrobacter	Citrobactersedlakii
386	Bacteria;Synergistetes;Synergistia;Synergistales;Synergistaceae;Pyramidobacter;Pyramidobacter piscolens	0.993599	0.993599	other Subjects = pre-AB = 1st-AB = 2nd-AB = post-AB	multi.sided	0	Bacteria	Synergistetes	Synergistia	Synergistales	Synergistaceae	Pyramidobacter	Pyramidobacterpiscolens
387	Bacteria;Actinobacteria;Actinobacteria;Bifidobacteriales;Bifidobacteriaceae;Bifidobacterium;Bifidobacterium scardovii	0.993599	0.993599	other Subjects = pre-AB = 1st-AB = 2nd-AB = post-AB	multi.sided	0	Bacteria	Actinobacteria	Actinobacteria	Bifidobacteriales	Bifidobacteriaceae	Bifidobacterium	Bifidobacteriumscardovii
388	Bacteria;Bacteroidetes;Bacteroidia;Bacteroidales;Bacteroidaceae;Bacteroides;Bacteroides coprophilus	0.993599	0.993599	other Subjects = pre-AB = 1st-AB = 2nd-AB = post-AB	multi.sided	0.0158983	Bacteria	Bacteroidetes	Bacteroidia	Bacteroidales	Bacteroidaceae	Bacteroides	Bacteroidescoprophilus
389	Bacteria;Firmicutes;Bacilli;Bacillales;;Gemella;Gemella cuniculi	0.993599	0.993599	other Subjects = pre-AB = 1st-AB = 2nd-AB = post-AB	multi.sided	0	Bacteria	Firmicutes	Bacilli	Bacillales	?	Gemella	Gemellacuniculi
390	Bacteria;Firmicutes;Erysipelotrichia;Erysipelotrichales;Erysipelotrichaceae;Faecalicoccus;Faecalicoccus pleomorphus	0.993599	0.993599	other Subjects = pre-AB = 1st-AB = 2nd-AB = post-AB	multi.sided	0.00794913	Bacteria	Firmicutes	Erysipelotrichia	Erysipelotrichales	Erysipelotrichaceae	Faecalicoccus	Faecalicoccuspleomorphus
391	Bacteria;Firmicutes;Negativicutes;Veillonellales;Veillonellaceae;Megasphaera;Megasphaera elsdenii	0.993599	0.993599	other Subjects = pre-AB = 1st-AB = 2nd-AB = post-AB	multi.sided	0	Bacteria	Firmicutes	Negativicutes	Veillonellales	Veillonellaceae	Megasphaera	Megasphaeraelsdenii
392	Bacteria;Actinobacteria;Actinobacteria;Bifidobacteriales;Bifidobacteriaceae;Bifidobacterium;Bifidobacterium stellenboschense	0.993599	0.993599	other Subjects = pre-AB = 1st-AB = 2nd-AB = post-AB	multi.sided	0	Bacteria	Actinobacteria	Actinobacteria	Bifidobacteriales	Bifidobacteriaceae	Bifidobacterium	Bifidobacteriumstellenboschense
393	Bacteria;Firmicutes;Clostridia;Clostridiales;Ruminococcaceae;Ruminococcus;Ruminococcus flavefaciens	0.993599	0.993599	other Subjects = pre-AB = 1st-AB = 2nd-AB = post-AB	multi.sided	0	Bacteria	Firmicutes	Clostridia	Clostridiales	Ruminococcaceae	Ruminococcus	Ruminococcusflavefaciens
394	Bacteria;Bacteroidetes;Bacteroidia;Bacteroidales;Porphyromonadaceae;Parabacteroides;Parabacteroides gordonii	0.993599	0.993599	other Subjects = pre-AB = 1st-AB = 2nd-AB = post-AB	multi.sided	0	Bacteria	Bacteroidetes	Bacteroidia	Bacteroidales	Porphyromonadaceae	Parabacteroides	Parabacteroidesgordonii
395	Bacteria;Firmicutes;Bacilli;Lactobacillales;Streptococcaceae;Streptococcus;Streptococcus peroris	0.993599	0.993599	other Subjects = pre-AB = 1st-AB = 2nd-AB = post-AB	multi.sided	0	Bacteria	Firmicutes	Bacilli	Lactobacillales	Streptococcaceae	Streptococcus	Streptococcusperoris
396	Bacteria;Actinobacteria;Actinobacteria;Actinomycetales;Actinomycetaceae;Varibaculum;Varibaculum cambriense	0.993599	0.993599	other Subjects = pre-AB = 1st-AB = 2nd-AB = post-AB	multi.sided	0	Bacteria	Actinobacteria	Actinobacteria	Actinomycetales	Actinomycetaceae	Varibaculum	Varibaculumcambriense
397	Bacteria;Bacteroidetes;Bacteroidia;Bacteroidales;Prevotellaceae;Prevotella;Prevotella disiens	0.993599	0.993599	other Subjects = pre-AB = 1st-AB = 2nd-AB = post-AB	multi.sided	0	Bacteria	Bacteroidetes	Bacteroidia	Bacteroidales	Prevotellaceae	Prevotella	Prevotelladisiens
398	Bacteria;Firmicutes;Bacilli;Lactobacillales;Streptococcaceae;Streptococcus;Streptococcus pyogenes	0.993599	0.993599	other Subjects = pre-AB = 1st-AB = 2nd-AB = post-AB	multi.sided	0	Bacteria	Firmicutes	Bacilli	Lactobacillales	Streptococcaceae	Streptococcus	Streptococcuspyogenes
399	Bacteria;Bacteroidetes;Bacteroidia;Bacteroidales;Prevotellaceae;Prevotella;Prevotella timonensis	0.993599	0.993599	other Subjects = pre-AB = 1st-AB = 2nd-AB = post-AB	multi.sided	0	Bacteria	Bacteroidetes	Bacteroidia	Bacteroidales	Prevotellaceae	Prevotella	Prevotellatimonensis
400	Bacteria;Bacteroidetes;Bacteroidia;Bacteroidales;Porphyromonadaceae;Porphyromonas;Porphyromonas somerae	0.993599	0.993599	other Subjects = pre-AB = 1st-AB = 2nd-AB = post-AB	multi.sided	0	Bacteria	Bacteroidetes	Bacteroidia	Bacteroidales	Porphyromonadaceae	Porphyromonas	Porphyromonassomerae
401	Bacteria;Firmicutes;Clostridia;Clostridiales;;;Clostridiales bacterium VE202-01	0.993599	0.993599	other Subjects = pre-AB = 1st-AB = 2nd-AB = post-AB	multi.sided	0	Bacteria	Firmicutes	Clostridia	Clostridiales	?	?	ClostridialesbacteriumVE202-01

## Sheet: Legend
Suppl. Table 11: Taxonomic differences between stages in antibiotics treatment. Univariate Kruskal-Wallis test at species level (mainly using specI bases species abundance, but for completeness also including mOTU based abundances), describing differences in HD.S1 between samples taken before and after(during) antibiotic treatment (B_A) or testing the same samples separated before, after, during …

## Sheet: motu_B_A
Rank	Feature name	p-value	q-value	Direction post-AB(all) / pre-AB	Increased in	FeatureSum (%)	Superkingdom	Phylum	Class	Order	Family	Genus	Species
1	Bacteria;Bacteroidetes;Bacteroidia;Bacteroidales;Porphyromonadaceae;Porphyromonadaceae gen. [C Coprobacter/Tannerella];Porphyromonadaceae sp. [C Coprobacter fastidiosus/Tannerella sp.]	4.0506e-05	0.00482021	0	only pre-AB	0.0418936	Bacteria	Bacteroidetes	Bacteroidia	Bacteroidales	Porphyromonadaceae	Porphyromonadaceaegen.CCoprobacter/Tannerella	Porphyromonadaceaesp.CCoprobacterfastidiosus/Tannerellasp.
2	Bacteria;Firmicutes;Clostridia;Clostridiales;Clostridiaceae;Clostridium;Clostridium sp. CAG:167	4.0506e-05	0.00482021	0	only pre-AB	0	Bacteria	Firmicutes	Clostridia	Clostridiales	Clostridiaceae	Clostridium	Clostridiumsp.CAG:167
3	Bacteria;Firmicutes;Clostridia;Clostridiales;Eubacteriaceae;Eubacterium;Eubacterium sp. CAG:156	4.0506e-05	0.00482021	0	only pre-AB	0	Bacteria	Firmicutes	Clostridia	Clostridiales	Eubacteriaceae	Eubacterium	Eubacteriumsp.CAG:156
4	Bacteria;Firmicutes;Erysipelotrichia;Erysipelotrichales;Erysipelotrichaceae;Massiliomicrobiota;unknown Massiliomicrobiota	0.000141706	0.0126473	0	pre-AB	0.0418936	Bacteria	Firmicutes	Erysipelotrichia	Erysipelotrichales	Erysipelotrichaceae	Massiliomicrobiota	unknownMassiliomicrobiota
5	Bacteria;Firmicutes;Bacilli;Lactobacillales;Streptococcaceae;Streptococcus;Streptococcus sanguinis [C]	0.000194046	0.0138549	0	pre-AB	0	Bacteria	Firmicutes	Bacilli	Lactobacillales	Streptococcaceae	Streptococcus	StreptococcussanguinisC
6	Bacteria;Firmicutes;Bacilli;Lactobacillales;Streptococcaceae;Streptococcus;Streptococcus sp. [C infantis/mitis]	0.000441214	0.0210396	0	pre-AB	0	Bacteria	Firmicutes	Bacilli	Lactobacillales	Streptococcaceae	Streptococcus	Streptococcussp.Cinfantis/mitis
7	Bacteria;Firmicutes;Clostridia;Clostridiales;Lachnospiraceae;Roseburia;Roseburia sp. CAG:182	0.000643322	0.0210396	0	pre-AB	0.0837872	Bacteria	Firmicutes	Clostridia	Clostridiales	Lachnospiraceae	Roseburia	Roseburiasp.CAG:182
8	Bacteria;Bacteroidetes;Bacteroidia;Bacteroidales;Rikenellaceae;Alistipes;Alistipes finegoldii [C]	0.00064828	0.0210396	0	pre-AB	0.167574	Bacteria	Bacteroidetes	Bacteroidia	Bacteroidales	Rikenellaceae	Alistipes	AlistipesfinegoldiiC
9	Bacteria;Bacteroidetes;Bacteroidia;Bacteroidales;Bacteroidaceae;unknown Bacteroidaceae;unknown Bacteroidaceae	0.00064828	0.0210396	0	pre-AB	0	Bacteria	Bacteroidetes	Bacteroidia	Bacteroidales	Bacteroidaceae	unknownBacteroidaceae	unknownBacteroidaceae
10	Bacteria;Proteobacteria;Betaproteobacteria;Burkholderiales;Sutterellaceae;Parasutterella;Parasutterella excrementihominis [C]	0.00064828	0.0210396	0	pre-AB	0.167574	Bacteria	Proteobacteria	Betaproteobacteria	Burkholderiales	Sutterellaceae	Parasutterella	ParasutterellaexcrementihominisC
11	Bacteria;Firmicutes;Clostridia;Clostridiales;Eubacteriaceae;Eubacterium;uncultured Eubacterium sp.	0.00064828	0.0210396	0	pre-AB	0	Bacteria	Firmicutes	Clostridia	Clostridiales	Eubacteriaceae	Eubacterium	unculturedEubacteriumsp.
12	Bacteria;Bacteroidetes;Bacteroidia;Bacteroidales;Bacteroidaceae;Bacteroides;Bacteroides caccae	0.00144392	0.0343652	0	pre-AB	0.293255	Bacteria	Bacteroidetes	Bacteroidia	Bacteroidales	Bacteroidaceae	Bacteroides	Bacteroidescaccae
13	Bacteria;Firmicutes;Negativicutes;Acidaminococcales;Acidaminococcaceae;Phascolarctobacterium;Phascolarctobacterium sp. CAG:207	0.00144392	0.0343652	0	pre-AB	0.209468	Bacteria	Firmicutes	Negativicutes	Acidaminococcales	Acidaminococcaceae	Phascolarctobacterium	Phascolarctobacteriumsp.CAG:207
14	Bacteria;Bacteroidetes;Bacteroidia;Bacteroidales;Odoribacteraceae;Odoribacter;Odoribacter splanchnicus	0.00144392	0.0343652	0	pre-AB	0.0418936	Bacteria	Bacteroidetes	Bacteroidia	Bacteroidales	Odoribacteraceae	Odoribacter	Odoribactersplanchnicus
15	Bacteria;Firmicutes;Clostridia;Clostridiales;Ruminococcaceae;Ruminococcus;Ruminococcus sp. CAG:254	0.00144392	0.0343652	0	pre-AB	0.0837872	Bacteria	Firmicutes	Clostridia	Clostridiales	Ruminococcaceae	Ruminococcus	Ruminococcussp.CAG:254
16	Bacteria;Firmicutes;Bacilli;Bacillales;Bacillales Family XI. Incertae Sedis;Gemella;Gemella morbillorum	0.0017466	0.038971	0	pre-AB	0	Bacteria	Firmicutes	Bacilli	Bacillales	BacillalesFamilyXI.IncertaeSedis	Gemella	Gemellamorbillorum
17	Bacteria;Firmicutes;Bacilli;Lactobacillales;Streptococcaceae;Streptococcus;Streptococcus mitis	0.00237794	0.0471382	0	pre-AB	0	Bacteria	Firmicutes	Bacilli	Lactobacillales	Streptococcaceae	Streptococcus	Streptococcusmitis
18	Bacteria;Bacteroidetes;Bacteroidia;Bacteroidales;Rikenellaceae;Alistipes;Alistipes onderdonkii [C]	0.00264079	0.0471382	0	pre-AB	0.209468	Bacteria	Bacteroidetes	Bacteroidia	Bacteroidales	Rikenellaceae	Alistipes	AlistipesonderdonkiiC
19	Bacteria;Bacteroidetes;Bacteroidia;Bacteroidales;Porphyromonadaceae;Barnesiella;Barnesiella intestinihominis	0.00264079	0.0471382	0	pre-AB	0.0418936	Bacteria	Bacteroidetes	Bacteroidia	Bacteroidales	Porphyromonadaceae	Barnesiella	Barnesiellaintestinihominis
20	Bacteria;Firmicutes;Clostridia;Clostridiales;Oscillospiraceae;Oscillibacter;Oscillibacter sp. ER4	0.00264079	0.0471382	0	pre-AB	0.209468	Bacteria	Firmicutes	Clostridia	Clostridiales	Oscillospiraceae	Oscillibacter	Oscillibactersp.ER4
21	Bacteria;Actinobacteria;Coriobacteriia;Eggerthellales;Eggerthellaceae;Eggerthella;unknown Eggerthella	0.00347761	0.0591193	0	pre-AB	0	Bacteria	Actinobacteria	Coriobacteriia	Eggerthellales	Eggerthellaceae	Eggerthella	unknownEggerthella
22	Bacteria;Bacteroidetes;Bacteroidia;Bacteroidales;Bacteroidaceae;Bacteroides;Bacteroides sp. [C fragilis/ovatus]	0.004232	0.0686739	0	pre-AB	0.251362	Bacteria	Bacteroidetes	Bacteroidia	Bacteroidales	Bacteroidaceae	Bacteroides	Bacteroidessp.Cfragilis/ovatus
23	Bacteria;Firmicutes;Erysipelotrichia;Erysipelotrichales;Erysipelotrichaceae;Holdemania;Holdemania massiliensis	0.00610673	0.081716	NA	only pre-AB	0	Bacteria	Firmicutes	Erysipelotrichia	Erysipelotrichales	Erysipelotrichaceae	Holdemania	Holdemaniamassiliensis
24	Bacteria;Actinobacteria;Actinobacteria;Propionibacteriales;Propionibacteriaceae;Propionibacterium;Propionibacterium acnes [C]	0.00610673	0.081716	NA	only pre-AB	0	Bacteria	Actinobacteria	Actinobacteria	Propionibacteriales	Propionibacteriaceae	Propionibacterium	PropionibacteriumacnesC
25	Bacteria;Proteobacteria;Gammaproteobacteria;Enterobacteriales;Enterobacteriaceae;Klebsiella;Klebsiella sp. [C michiganensis/oxytoca]	0.00610673	0.081716	NA	only pre-AB	0	Bacteria	Proteobacteria	Gammaproteobacteria	Enterobacteriales	Enterobacteriaceae	Klebsiella	Klebsiellasp.Cmichiganensis/oxytoca
26	Bacteria;Proteobacteria;Betaproteobacteria;Burkholderiales;Comamonadaceae;Variovorax;Variovorax paradoxus	0.00610673	0.081716	NA	only pre-AB	0	Bacteria	Proteobacteria	Betaproteobacteria	Burkholderiales	Comamonadaceae	Variovorax	Variovoraxparadoxus
27	Bacteria;Firmicutes;Clostridia;Clostridiales;Lachnospiraceae;Coprococcus;Coprococcus catus	0.0061802	0.081716	0	pre-AB	0.0837872	Bacteria	Firmicutes	Clostridia	Clostridiales	Lachnospiraceae	Coprococcus	Coprococcuscatus
28	Bacteria;Actinobacteria;Actinobacteria;Actinomycetales;Actinomycetaceae;Actinomyces;Actinomyces dentalis	0.00861597	0.109854	0	pre-AB	0	Bacteria	Actinobacteria	Actinobacteria	Actinomycetales	Actinomycetaceae	Actinomyces	Actinomycesdentalis
29	Bacteria;Firmicutes;Clostridia;Clostridiales;Lachnospiraceae;Dorea;Dorea formicigenerans [C]	0.0101656	0.125142	0.197785	pre-AB	0.125681	Bacteria	Firmicutes	Clostridia	Clostridiales	Lachnospiraceae	Dorea	DoreaformicigeneransC
30	Bacteria;Firmicutes;Clostridia;Clostridiales;Clostridiaceae;Clostridium;Clostridium sp. CAG:127	0.0109177	0.129651	-1	only post-AB(all)	0.0837872	Bacteria	Firmicutes	Clostridia	Clostridiales	Clostridiaceae	Clostridium	Clostridiumsp.CAG:127
31	Bacteria;Verrucomicrobia;Verrucomicrobiae;Verrucomicrobiales;Akkermansiaceae;Akkermansia;Akkermansia muciniphila	0.0112582	0.129651	-1	post-AB(all)	1.21491	Bacteria	Verrucomicrobia	Verrucomicrobiae	Verrucomicrobiales	Akkermansiaceae	Akkermansia	Akkermansiamuciniphila
32	Bacteria;Firmicutes;Clostridia;Clostridiales;Oscillospiraceae;Oscillibacter;Oscillibacter sp. CAG:155	0.0123401	0.137669	0	pre-AB	0	Bacteria	Firmicutes	Clostridia	Clostridiales	Oscillospiraceae	Oscillibacter	Oscillibactersp.CAG:155
33	Bacteria;Firmicutes;Clostridia;Clostridiales;Clostridiaceae;Clostridium;Clostridium sp. AT4	0.0167619	0.181333	-1	only post-AB(all)	0.0837872	Bacteria	Firmicutes	Clostridia	Clostridiales	Clostridiaceae	Clostridium	Clostridiumsp.AT4
34	Bacteria;Actinobacteria;Actinobacteria;Actinomycetales;Actinomycetaceae;Actinomyces;Actinomyces sp. ICM47	0.0185325	0.194591	0	pre-AB	0	Bacteria	Actinobacteria	Actinobacteria	Actinomycetales	Actinomycetaceae	Actinomyces	Actinomycessp.ICM47
35	Bacteria;Bacteroidetes;Bacteroidia;Bacteroidales;Bacteroidaceae;Bacteroides;Bacteroides sp. [C rodentium/uniformis]	0.0194712	0.198606	0.00138519	pre-AB	0.670297	Bacteria	Bacteroidetes	Bacteroidia	Bacteroidales	Bacteroidaceae	Bacteroides	Bacteroidessp.Crodentium/uniformis
36	Bacteria;Firmicutes;Clostridia;Clostridiales;Eubacteriaceae;Eubacterium;Eubacterium ramulus	0.020126	0.199583	0.0053162	pre-AB	0.0837872	Bacteria	Firmicutes	Clostridia	Clostridiales	Eubacteriaceae	Eubacterium	Eubacteriumramulus
37	Bacteria;Actinobacteria;Actinobacteria;Actinomycetales;Actinomycetaceae;Actinomyces;Actinomyces sp. oral taxon 448	0.0213303	0.205809	0	pre-AB	0	Bacteria	Actinobacteria	Actinobacteria	Actinomycetales	Actinomycetaceae	Actinomyces	Actinomycessp.oraltaxon448
38	Bacteria;Firmicutes;Clostridia;Clostridiales;Ruminococcaceae;Ruminiclostridium;[Eubacterium] siraeum	0.0236127	0.221835	-1	post-AB(all)	0.335149	Bacteria	Firmicutes	Clostridia	Clostridiales	Ruminococcaceae	Ruminiclostridium	Eubacteriumsiraeum
39	Bacteria;Firmicutes;Clostridia;Clostridiales;Clostridiales Family XIII. Incertae Sedis;Clostridiales Family XIII. gen. Incertae Sedis;[Eubacterium] sulci	0.0248031	0.223438	0	pre-AB	0	Bacteria	Firmicutes	Clostridia	Clostridiales	ClostridialesFamilyXIII.IncertaeSedis	ClostridialesFamilyXIII.gen.IncertaeSedis	Eubacteriumsulci
40	Bacteria;Bacteroidetes;Bacteroidia;Bacteroidales;unknown Bacteroidales;unknown Bacteroidales;unknown Bacteroidales	0.025035	0.223438	-1	only post-AB(all)	0.167574	Bacteria	Bacteroidetes	Bacteroidia	Bacteroidales	unknownBacteroidales	unknownBacteroidales	unknownBacteroidales
41	Bacteria;Firmicutes;Clostridia;Clostridiales;Clostridiaceae;Clostridium;Clostridium sp. CAG:230	0.0273462	0.229689	0	pre-AB	0.0837872	Bacteria	Firmicutes	Clostridia	Clostridiales	Clostridiaceae	Clostridium	Clostridiumsp.CAG:230
42	Bacteria;Firmicutes;Bacilli;Lactobacillales;Carnobacteriaceae;Granulicatella;Granulicatella adiacens	0.0273462	0.229689	0	pre-AB	0	Bacteria	Firmicutes	Bacilli	Lactobacillales	Carnobacteriaceae	Granulicatella	Granulicatellaadiacens
43	Bacteria;Actinobacteria;Actinobacteria;Corynebacteriales;Corynebacteriaceae;Corynebacterium;Corynebacterium durum	0.0276656	0.229689	0	pre-AB	0	Bacteria	Actinobacteria	Actinobacteria	Corynebacteriales	Corynebacteriaceae	Corynebacterium	Corynebacteriumdurum
44	Bacteria;Firmicutes;Bacilli;Lactobacillales;Streptococcaceae;Streptococcus;unknown Streptococcus	0.0307913	0.249829	0	pre-AB	0	Bacteria	Firmicutes	Bacilli	Lactobacillales	Streptococcaceae	Streptococcus	unknownStreptococcus
45	Bacteria;Firmicutes;Clostridia;Clostridiales;Oscillospiraceae;Oscillibacter;unknown Oscillibacter	0.0323914	0.251386	-1	post-AB(all)	0.335149	Bacteria	Firmicutes	Clostridia	Clostridiales	Oscillospiraceae	Oscillibacter	unknownOscillibacter
46	Bacteria;Firmicutes;Clostridia;Clostridiales;Lachnospiraceae;Lachnoclostridium;[Clostridium] saccharolyticum [C]	0.0323914	0.251386	-1	post-AB(all)	0.0418936	Bacteria	Firmicutes	Clostridia	Clostridiales	Lachnospiraceae	Lachnoclostridium	ClostridiumsaccharolyticumC
47	Bacteria;Firmicutes;Erysipelotrichia;Erysipelotrichales;Erysipelotrichaceae;Holdemania;Holdemania filiformis	0.0336019	0.255232	0	pre-AB	0	Bacteria	Firmicutes	Erysipelotrichia	Erysipelotrichales	Erysipelotrichaceae	Holdemania	Holdemaniafiliformis
48	Bacteria;Actinobacteria;Actinobacteria;Actinomycetales;Actinomycetaceae;Actinomyces;Actinomyces odontolyticus [C]	0.0379807	0.282481	0	pre-AB	0	Bacteria	Actinobacteria	Actinobacteria	Actinomycetales	Actinomycetaceae	Actinomyces	ActinomycesodontolyticusC
49	Bacteria;Bacteroidetes;Bacteroidia;Bacteroidales;Rikenellaceae;Alistipes;Alistipes putredinis	0.0390299	0.284361	-1	post-AB(all)	0.879765	Bacteria	Bacteroidetes	Bacteroidia	Bacteroidales	Rikenellaceae	Alistipes	Alistipesputredinis
50	Bacteria;Firmicutes;Bacilli;Lactobacillales;Streptococcaceae;Streptococcus;Streptococcus salivarius [C]	0.0425946	0.304125	0.252895	pre-AB	0	Bacteria	Firmicutes	Bacilli	Lactobacillales	Streptococcaceae	Streptococcus	StreptococcussalivariusC
51	Bacteria;Actinobacteria;Actinobacteria;Bifidobacteriales;Bifidobacteriaceae;Bifidobacterium;Bifidobacterium bifidum	0.0478724	0.312528	NA	pre-AB	0.0418936	Bacteria	Actinobacteria	Actinobacteria	Bifidobacteriales	Bifidobacteriaceae	Bifidobacterium	Bifidobacteriumbifidum
52	Bacteria;Firmicutes;Erysipelotrichia;Erysipelotrichales;Erysipelotrichaceae;Solobacterium;unknown Solobacterium	0.0497341	0.312528	0	pre-AB	0	Bacteria	Firmicutes	Erysipelotrichia	Erysipelotrichales	Erysipelotrichaceae	Solobacterium	unknownSolobacterium
53	Bacteria;Bacteroidetes;Bacteroidia;Bacteroidales;Bacteroidaceae;Bacteroides;Bacteroides xylanisolvens [C]	0.0514128	0.312528	0	pre-AB	0.0418936	Bacteria	Bacteroidetes	Bacteroidia	Bacteroidales	Bacteroidaceae	Bacteroides	BacteroidesxylanisolvensC
54	Bacteria;Bacteroidetes;Bacteroidia;Bacteroidales;Bacteroidaceae;Bacteroides;Bacteroides sp. [C cellulosilyticus/timonensis]	0.0518445	0.312528	-1	only post-AB(all)	2.01089	Bacteria	Bacteroidetes	Bacteroidia	Bacteroidales	Bacteroidaceae	Bacteroides	Bacteroidessp.Ccellulosilyticus/timonensis
55	Bacteria;Firmicutes;Clostridia;Clostridiales;Clostridiales fam. incertae sedis;Clostridiales gen. incertae sedis;Clostridiales sp. [C]	0.0518445	0.312528	-1	only post-AB(all)	0	Bacteria	Firmicutes	Clostridia	Clostridiales	Clostridialesfam.incertaesedis	Clostridialesgen.incertaesedis	Clostridialessp.C
56	Bacteria;Firmicutes;Clostridia;Clostridiales;Eubacteriaceae;Eubacterium;[Eubacterium] eligens	0.0520149	0.312528	0.0186136	pre-AB	0.293255	Bacteria	Firmicutes	Clostridia	Clostridiales	Eubacteriaceae	Eubacterium	Eubacteriumeligens
57	Bacteria;Firmicutes;Bacilli;Lactobacillales;unknown Lactobacillales;unknown Lactobacillales;unknown Lactobacillales	0.0550838	0.312528	0	pre-AB	0	Bacteria	Firmicutes	Bacilli	Lactobacillales	unknownLactobacillales	unknownLactobacillales	unknownLactobacillales
58	Bacteria;Firmicutes;Clostridia;Clostridiales;Lachnospiraceae;Lachnoclostridium;[Clostridium] citroniae	0.0576549	0.312528	-1	post-AB(all)	0	Bacteria	Firmicutes	Clostridia	Clostridiales	Lachnospiraceae	Lachnoclostridium	Clostridiumcitroniae
59	Bacteria;Firmicutes;Clostridia;Clostridiales;Lachnospiraceae;Lachnoclostridium;[Clostridium] clostridioforme	0.0613386	0.312528	-1	post-AB(all)	0.460829	Bacteria	Firmicutes	Clostridia	Clostridiales	Lachnospiraceae	Lachnoclostridium	Clostridiumclostridioforme
60	Bacteria;Actinobacteria;Actinobacteria;Actinomycetales;Actinomycetaceae;Actinomyces;Actinomyces sp. [C ICM58/oral taxon 172]	0.0629653	0.312528	0	pre-AB	0	Bacteria	Actinobacteria	Actinobacteria	Actinomycetales	Actinomycetaceae	Actinomyces	Actinomycessp.CICM58/oraltaxon172
61	Bacteria;Bacteroidetes;Bacteroidia;Bacteroidales;Bacteroidales fam. [C Bacteroidaceae/Porphyromonadaceae];Bacteroidales gen. [C Bacteroides/Porphyromonas/Parabacteroides];Bacteroidales gen. [C Bacteroides sp./Porphyromonas sp./Parabacteroides distasonis]	0.0631941	0.312528	-0.829932	post-AB(all)	18.3075	Bacteria	Bacteroidetes	Bacteroidia	Bacteroidales	Bacteroidalesfam.CBacteroidaceae/Porphyromonadaceae	Bacteroidalesgen.CBacteroides/Porphyromonas/Parabacteroides	Bacteroidalesgen.CBacteroidessp./Porphyromonassp./Parabacteroidesdistasonis
62	Bacteria;Firmicutes;Clostridia;Clostridiales;Lachnospiraceae;Blautia;[Ruminococcus] torques	0.0634227	0.312528	0.0240722	pre-AB	0.418936	Bacteria	Firmicutes	Clostridia	Clostridiales	Lachnospiraceae	Blautia	Ruminococcustorques
63	Bacteria;Firmicutes;Clostridia;Clostridiales;Lachnospiraceae;Roseburia;Roseburia inulinivorans	0.0643514	0.312528	0.130223	pre-AB	2.84876	Bacteria	Firmicutes	Clostridia	Clostridiales	Lachnospiraceae	Roseburia	Roseburiainulinivorans
64	Bacteria;Actinobacteria;Actinobacteria;Bifidobacteriales;Bifidobacteriaceae;Bifidobacterium;Bifidobacterium angulatum	0.0647818	0.312528	NA	only pre-AB	0	Bacteria	Actinobacteria	Actinobacteria	Bifidobacteriales	Bifidobacteriaceae	Bifidobacterium	Bifidobacteriumangulatum
65	Bacteria;Firmicutes;Clostridia;Clostridiales;Clostridiaceae;Clostridium;Clostridium sp. KLE 1755	0.0647818	0.312528	NA	only pre-AB	0	Bacteria	Firmicutes	Clostridia	Clostridiales	Clostridiaceae	Clostridium	Clostridiumsp.KLE1755
66	Bacteria;Firmicutes;Clostridia;Clostridiales;Lachnospiraceae;Lachnospiraceae gen. incertae sedis;Lachnospiraceae bacterium 3_1_57FAA_CT1	0.0647818	0.312528	NA	only pre-AB	0	Bacteria	Firmicutes	Clostridia	Clostridiales	Lachnospiraceae	Lachnospiraceaegen.incertaesedis	Lachnospiraceaebacterium3_1_57FAA_CT1
67	Bacteria;Firmicutes;Bacilli;Lactobacillales;Streptococcaceae;Streptococcus;Streptococcus sp. SK140	0.0647818	0.312528	NA	only pre-AB	0	Bacteria	Firmicutes	Bacilli	Lactobacillales	Streptococcaceae	Streptococcus	Streptococcussp.SK140
68	Bacteria;Firmicutes;Bacilli;Lactobacillales;Streptococcaceae;Streptococcus;Streptococcus sp. M334	0.0647818	0.312528	NA	only pre-AB	0	Bacteria	Firmicutes	Bacilli	Lactobacillales	Streptococcaceae	Streptococcus	Streptococcussp.M334
69	Bacteria;Actinobacteria;Actinobacteria;Propionibacteriales;Propionibacteriaceae;Pseudopropionibacterium;Pseudopropionibacterium propionicum	0.0647818	0.312528	NA	only pre-AB	0	Bacteria	Actinobacteria	Actinobacteria	Propionibacteriales	Propionibacteriaceae	Pseudopropionibacterium	Pseudopropionibacteriumpropionicum
70	Bacteria;Firmicutes;Bacilli;Lactobacillales;Streptococcaceae;Streptococcus;Streptococcus anginosus	0.0647818	0.312528	NA	only pre-AB	0	Bacteria	Firmicutes	Bacilli	Lactobacillales	Streptococcaceae	Streptococcus	Streptococcusanginosus
71	Bacteria;Firmicutes;Erysipelotrichia;Erysipelotrichales;Erysipelotrichaceae;Turicibacter;Turicibacter sanguinis [C]	0.0647818	0.312528	NA	only pre-AB	0	Bacteria	Firmicutes	Erysipelotrichia	Erysipelotrichales	Erysipelotrichaceae	Turicibacter	TuricibactersanguinisC
72	Bacteria;Firmicutes;Bacilli;Lactobacillales;Streptococcaceae;Streptococcus;Streptococcus mutans	0.0647818	0.312528	NA	only pre-AB	0	Bacteria	Firmicutes	Bacilli	Lactobacillales	Streptococcaceae	Streptococcus	Streptococcusmutans
73	Bacteria;Actinobacteria;Actinobacteria;Actinomycetales;Actinomycetaceae;Actinomyces;Actinomyces massiliensis	0.0647818	0.312528	NA	only pre-AB	0	Bacteria	Actinobacteria	Actinobacteria	Actinomycetales	Actinomycetaceae	Actinomyces	Actinomycesmassiliensis
74	Bacteria;Fusobacteria;Fusobacteriia;Fusobacteriales;Fusobacteriaceae;Fusobacterium;Fusobacterium gonidiaformans	0.0647818	0.312528	NA	only pre-AB	0	Bacteria	Fusobacteria	Fusobacteriia	Fusobacteriales	Fusobacteriaceae	Fusobacterium	Fusobacteriumgonidiaformans
75	Bacteria;Firmicutes;Clostridia;Clostridiales;Oscillospiraceae;Oscillibacter;Oscillibacter sp. 57_20	0.0679556	0.319213	0.0163871	pre-AB	0.209468	Bacteria	Firmicutes	Clostridia	Clostridiales	Oscillospiraceae	Oscillibacter	Oscillibactersp.57_20
76	Bacteria;Firmicutes;Clostridia;Clostridiales;Clostridiales fam. incertae sedis;Pseudoflavonifractor;Pseudoflavonifractor capillosus	0.0679556	0.319213	-1	post-AB(all)	0	Bacteria	Firmicutes	Clostridia	Clostridiales	Clostridialesfam.incertaesedis	Pseudoflavonifractor	Pseudoflavonifractorcapillosus
77	Bacteria;Bacteroidetes;Bacteroidia;Bacteroidales;Bacteroidaceae;Bacteroides;Bacteroides fragilis [C]	0.0692874	0.321242	-1	post-AB(all)	2.84876	Bacteria	Bacteroidetes	Bacteroidia	Bacteroidales	Bacteroidaceae	Bacteroides	BacteroidesfragilisC
78	Bacteria;Bacteroidetes;Bacteroidia;Bacteroidales;Bacteroidaceae;Bacteroides;Bacteroides nordii [C]	0.0721894	0.329102	NA	only post-AB(all)	0.251362	Bacteria	Bacteroidetes	Bacteroidia	Bacteroidales	Bacteroidaceae	Bacteroides	BacteroidesnordiiC
79	Bacteria;Actinobacteria;Actinobacteria;Actinomycetales;Actinomycetaceae;Actinomyces;Actinomyces sp. ICM39	0.0728264	0.329102	0	pre-AB	0	Bacteria	Actinobacteria	Actinobacteria	Actinomycetales	Actinomycetaceae	Actinomyces	Actinomycessp.ICM39
80	Bacteria;Firmicutes;Clostridia;Clostridiales;Lachnospiraceae;Dorea;Dorea longicatena	0.0753064	0.336055	0.0783279	pre-AB	0.335149	Bacteria	Firmicutes	Clostridia	Clostridiales	Lachnospiraceae	Dorea	Dorealongicatena
81	Bacteria;Actinobacteria;Actinobacteria;Bifidobacteriales;Bifidobacteriaceae;Bifidobacterium;Bifidobacterium adolescentis	0.0806178	0.355316	-1	post-AB(all)	0.0418936	Bacteria	Actinobacteria	Actinobacteria	Bifidobacteriales	Bifidobacteriaceae	Bifidobacterium	Bifidobacteriumadolescentis
82	Bacteria;Firmicutes;Clostridia;Clostridiales;Eubacteriaceae;Eubacterium;unknown Eubacterium	0.0877384	0.379757	0.333602	pre-AB	0.754085	Bacteria	Firmicutes	Clostridia	Clostridiales	Eubacteriaceae	Eubacterium	unknownEubacterium
83	Bacteria;Firmicutes;Clostridia;Clostridiales;Lachnospiraceae;Lachnospiraceae gen. incertae sedis;Lachnospiraceae bacterium 1_4_56FAA	0.0882908	0.379757	0	pre-AB	0	Bacteria	Firmicutes	Clostridia	Clostridiales	Lachnospiraceae	Lachnospiraceaegen.incertaesedis	Lachnospiraceaebacterium1_4_56FAA
84	Bacteria;Firmicutes;Clostridia;Clostridiales;Lachnospiraceae;Lachnoclostridium;[Clostridium] asparagiforme	0.0957969	0.407137	-0.779845	post-AB(all)	0.0418936	Bacteria	Firmicutes	Clostridia	Clostridiales	Lachnospiraceae	Lachnoclostridium	Clostridiumasparagiforme
85	Bacteria;Proteobacteria;Deltaproteobacteria;Desulfovibrionales;Desulfovibrionaceae;Bilophila;Bilophila wadsworthia [C]	0.09862	0.409388	NA	only post-AB(all)	0.0418936	Bacteria	Proteobacteria	Deltaproteobacteria	Desulfovibrionales	Desulfovibrionaceae	Bilophila	BilophilawadsworthiaC
86	Bacteria;Firmicutes;Clostridia;Clostridiales;Eubacteriaceae;Eubacterium;Eubacterium sp. 3_1_31 [C]	0.09862	0.409388	NA	only post-AB(all)	0	Bacteria	Firmicutes	Clostridia	Clostridiales	Eubacteriaceae	Eubacterium	Eubacteriumsp.3_1_31C
87	Bacteria;Firmicutes;Clostridia;Clostridiales;Lachnospiraceae;Lachnospiraceae gen. incertae sedis;[Eubacterium] rectale	0.103473	0.41977	0.0242639	pre-AB	4.27315	Bacteria	Firmicutes	Clostridia	Clostridiales	Lachnospiraceae	Lachnospiraceaegen.incertaesedis	Eubacteriumrectale
88	Bacteria;Firmicutes;Clostridia;Clostridiales;Ruminococcaceae;Ruminococcus;Ruminococcus bromii	0.103473	0.41977	0.261501	pre-AB	1.80142	Bacteria	Firmicutes	Clostridia	Clostridiales	Ruminococcaceae	Ruminococcus	Ruminococcusbromii
89	Bacteria;Firmicutes;Clostridia;Clostridiales;Lachnospiraceae;Coprococcus;unknown Coprococcus	0.11649	0.46727	0	pre-AB	0.628404	Bacteria	Firmicutes	Clostridia	Clostridiales	Lachnospiraceae	Coprococcus	unknownCoprococcus
90	Bacteria;Firmicutes;Clostridia;Clostridiales;Lachnospiraceae;Blautia;Blautia wexlerae	0.120365	0.477448	0.371142	pre-AB	0.670297	Bacteria	Firmicutes	Clostridia	Clostridiales	Lachnospiraceae	Blautia	Blautiawexlerae
91	Bacteria;Firmicutes;Clostridia;Clostridiales;Lachnospiraceae;unknown Lachnospiraceae;unknown Lachnospiraceae	0.126366	0.495742	0.220576	pre-AB	0.544617	Bacteria	Firmicutes	Clostridia	Clostridiales	Lachnospiraceae	unknownLachnospiraceae	unknownLachnospiraceae
92	Bacteria;Actinobacteria;Coriobacteriia;Eggerthellales;Eggerthellaceae;Adlercreutzia;Adlercreutzia equolifaciens	0.13073	0.503165	0.138211	pre-AB	0.125681	Bacteria	Actinobacteria	Coriobacteriia	Eggerthellales	Eggerthellaceae	Adlercreutzia	Adlercreutziaequolifaciens
93	Bacteria;Bacteroidetes;Bacteroidia;Bacteroidales;Rikenellaceae;Alistipes;Alistipes inops	0.132486	0.503165	NA	only post-AB(all)	0.0418936	Bacteria	Bacteroidetes	Bacteroidia	Bacteroidales	Rikenellaceae	Alistipes	Alistipesinops
94	Bacteria;Firmicutes;Clostridia;Clostridiales;Clostridiaceae;Clostridium;Clostridium sp. 27_14	0.132486	0.503165	NA	only post-AB(all)	0.0418936	Bacteria	Firmicutes	Clostridia	Clostridiales	Clostridiaceae	Clostridium	Clostridiumsp.27_14
95	Bacteria;Bacteroidetes;Bacteroidia;Bacteroidales;Bacteroidaceae;Bacteroides;Bacteroides eggerthii	0.139502	0.524235	NA	pre-AB	0	Bacteria	Bacteroidetes	Bacteroidia	Bacteroidales	Bacteroidaceae	Bacteroides	Bacteroideseggerthii
96	Bacteria;Proteobacteria;Gammaproteobacteria;Pasteurellales;Pasteurellaceae;Haemophilus;Haemophilus parainfluenzae	0.14204	0.52821	0	pre-AB	0	Bacteria	Proteobacteria	Gammaproteobacteria	Pasteurellales	Pasteurellaceae	Haemophilus	Haemophilusparainfluenzae
97	Bacteria;Firmicutes;Bacilli;Lactobacillales;Streptococcaceae;Streptococcus;Streptococcus oralis [C]	0.149913	0.547327	0	pre-AB	0	Bacteria	Firmicutes	Bacilli	Lactobacillales	Streptococcaceae	Streptococcus	StreptococcusoralisC
98	Bacteria;Firmicutes;Clostridia;Clostridiales;Lachnospiraceae;Tyzzerella;unknown Tyzzerella	0.150247	0.547327	0.00406221	pre-AB	0.125681	Bacteria	Firmicutes	Clostridia	Clostridiales	Lachnospiraceae	Tyzzerella	unknownTyzzerella
99	Bacteria;Firmicutes;Clostridia;Clostridiales;Eubacteriaceae;Eubacterium;Eubacterium sp. CAG:38	0.153332	0.552926	0.116161	pre-AB	0.377042	Bacteria	Firmicutes	Clostridia	Clostridiales	Eubacteriaceae	Eubacterium	Eubacteriumsp.CAG:38
100	Bacteria;Firmicutes;Bacilli;Bacillales;Bacillales Family XI. Incertae Sedis;Gemella;Gemella sanguinis	0.156811	0.558171	0	pre-AB	0	Bacteria	Firmicutes	Bacilli	Bacillales	BacillalesFamilyXI.IncertaeSedis	Gemella	Gemellasanguinis
101	Bacteria;Firmicutes;Clostridia;Clostridiales;Clostridiales fam. incertae sedis;Intestinimonas;Intestinimonas butyriciproducens	0.157914	0.558171	-1	post-AB(all)	0.125681	Bacteria	Firmicutes	Clostridia	Clostridiales	Clostridialesfam.incertaesedis	Intestinimonas	Intestinimonasbutyriciproducens
102	?;?;?;?;?;?;?	0.159985	0.559947	0.38147	pre-AB	1.13113	?	?	?	?	?	?	?
103	Bacteria;Firmicutes;Clostridia;Clostridiales;Ruminococcaceae;Ruminococcus;Ruminococcus lactaris	0.162484	0.563174	0.347354	pre-AB	0.502723	Bacteria	Firmicutes	Clostridia	Clostridiales	Ruminococcaceae	Ruminococcus	Ruminococcuslactaris
104	Bacteria;Firmicutes;Clostridia;Clostridiales;Clostridiaceae;Clostridium;Clostridium sp. ATCC 29733	0.165372	0.567671	-0.660879	post-AB(all)	0	Bacteria	Firmicutes	Clostridia	Clostridiales	Clostridiaceae	Clostridium	Clostridiumsp.ATCC29733
105	Bacteria;Bacteroidetes;Bacteroidia;Bacteroidales;Rikenellaceae;Alistipes;unknown Alistipes	0.175455	0.57534	NA	only post-AB(all)	0.125681	Bacteria	Bacteroidetes	Bacteroidia	Bacteroidales	Rikenellaceae	Alistipes	unknownAlistipes
106	Bacteria;Firmicutes;Clostridia;Clostridiales;Clostridiaceae;Clostridium;Clostridium sp. CAG:440	0.175455	0.57534	NA	only post-AB(all)	0	Bacteria	Firmicutes	Clostridia	Clostridiales	Clostridiaceae	Clostridium	Clostridiumsp.CAG:440
107	Bacteria;Firmicutes;Bacilli;Lactobacillales;Aerococcaceae;Abiotrophia;Abiotrophia defectiva	0.175455	0.57534	NA	only post-AB(all)	0	Bacteria	Firmicutes	Bacilli	Lactobacillales	Aerococcaceae	Abiotrophia	Abiotrophiadefectiva
108	Bacteria;Firmicutes;Bacilli;Lactobacillales;Lactobacillaceae;Lactobacillus;Lactobacillus rhamnosus	0.175455	0.57534	NA	only post-AB(all)	0.0418936	Bacteria	Firmicutes	Bacilli	Lactobacillales	Lactobacillaceae	Lactobacillus	Lactobacillusrhamnosus
109	Bacteria;Firmicutes;Clostridia;Clostridiales;Lachnospiraceae;Coprococcus;Coprococcus comes	0.176461	0.57534	0.191036	pre-AB	0.377042	Bacteria	Firmicutes	Clostridia	Clostridiales	Lachnospiraceae	Coprococcus	Coprococcuscomes
110	Bacteria;Proteobacteria;Betaproteobacteria;Burkholderiales;Sutterellaceae;Sutterella;unknown Sutterella	0.177276	0.57534	NA	post-AB(all)	0.293255	Bacteria	Proteobacteria	Betaproteobacteria	Burkholderiales	Sutterellaceae	Sutterella	unknownSutterella
111	Bacteria;Firmicutes;Clostridia;Clostridiales;Eubacteriaceae;Eubacterium;[Eubacterium] hallii	0.187543	0.601715	0.0565276	pre-AB	0.209468	Bacteria	Firmicutes	Clostridia	Clostridiales	Eubacteriaceae	Eubacterium	Eubacteriumhallii
112	Bacteria;Firmicutes;Negativicutes;Veillonellales;Veillonellaceae;Veillonella;Veillonella atypica [C]	0.188773	0.601715	0.265207	pre-AB	0	Bacteria	Firmicutes	Negativicutes	Veillonellales	Veillonellaceae	Veillonella	VeillonellaatypicaC
113	Bacteria;Firmicutes;Clostridia;Clostridiales;Peptostreptococcaceae;unknown Peptostreptococcaceae;unknown Peptostreptococcaceae	0.19975	0.631069	0.33901	pre-AB	0.0837872	Bacteria	Firmicutes	Clostridia	Clostridiales	Peptostreptococcaceae	unknownPeptostreptococcaceae	unknownPeptostreptococcaceae
114	Bacteria;Firmicutes;Clostridia;Clostridiales;Clostridiales Family XIII. Incertae Sedis;Mogibacterium;unknown Mogibacterium	0.203926	0.63505	0	pre-AB	0	Bacteria	Firmicutes	Clostridia	Clostridiales	ClostridialesFamilyXIII.IncertaeSedis	Mogibacterium	unknownMogibacterium
115	Bacteria;Firmicutes;Clostridia;Clostridiales;Ruminococcaceae;unknown Ruminococcaceae;unknown Ruminococcaceae	0.207933	0.63505	0.266477	pre-AB	1.34059	Bacteria	Firmicutes	Clostridia	Clostridiales	Ruminococcaceae	unknownRuminococcaceae	unknownRuminococcaceae
116	Bacteria;Actinobacteria;Actinobacteria;Actinomycetales;Actinomycetaceae;Actinomyces;Actinomyces sp. HPA0247	0.208126	0.63505	NA	pre-AB	0	Bacteria	Actinobacteria	Actinobacteria	Actinomycetales	Actinomycetaceae	Actinomyces	Actinomycessp.HPA0247
117	Bacteria;Firmicutes;Bacilli;Lactobacillales;Lactobacillaceae;Lactobacillus;Lactobacillus helveticus	0.208126	0.63505	NA	pre-AB	0	Bacteria	Firmicutes	Bacilli	Lactobacillales	Lactobacillaceae	Lactobacillus	Lactobacillushelveticus
118	Bacteria;Firmicutes;Clostridia;Clostridiales;Lachnospiraceae;Lachnoclostridium;[Clostridium] symbiosum [C]	0.218292	0.660427	-0.717643	post-AB(all)	0.0418936	Bacteria	Firmicutes	Clostridia	Clostridiales	Lachnospiraceae	Lachnoclostridium	ClostridiumsymbiosumC
119	Bacteria;Bacteroidetes;Bacteroidia;Bacteroidales;Prevotellaceae;Prevotella;Prevotella copri	0.221187	0.663562	-0.566884	post-AB(all)	0	Bacteria	Bacteroidetes	Bacteroidia	Bacteroidales	Prevotellaceae	Prevotella	Prevotellacopri
120	Bacteria;Firmicutes;Clostridia;Clostridiales;Lachnospiraceae;Blautia;Blautia sp. KLE 1732	0.22487	0.668988	0.142801	pre-AB	0.0837872	Bacteria	Firmicutes	Clostridia	Clostridiales	Lachnospiraceae	Blautia	Blautiasp.KLE1732
121	Bacteria;Firmicutes;Clostridia;Clostridiales;Eubacteriaceae;Eubacterium;Eubacterium sp. CAG:202	0.229717	0.67776	NA	only post-AB(all)	0	Bacteria	Firmicutes	Clostridia	Clostridiales	Eubacteriaceae	Eubacterium	Eubacteriumsp.CAG:202
122	Bacteria;Actinobacteria;Actinobacteria;Micrococcales;Micrococcaceae;Rothia;Rothia mucilaginosa	0.245175	0.711607	0	pre-AB	0	Bacteria	Actinobacteria	Actinobacteria	Micrococcales	Micrococcaceae	Rothia	Rothiamucilaginosa
123	Bacteria;Firmicutes;Bacilli;Lactobacillales;Streptococcaceae;Streptococcus;Streptococcus australis	0.245175	0.711607	0	pre-AB	0	Bacteria	Firmicutes	Bacilli	Lactobacillales	Streptococcaceae	Streptococcus	Streptococcusaustralis
124	Bacteria;Firmicutes;Clostridia;Clostridiales;Lachnospiraceae;Blautia;[Ruminococcus] gnavus	0.249562	0.717782	0.246155	pre-AB	0.0837872	Bacteria	Firmicutes	Clostridia	Clostridiales	Lachnospiraceae	Blautia	Ruminococcusgnavus
125	Bacteria;Firmicutes;Clostridia;Clostridiales;Lachnospiraceae;Roseburia;Roseburia intestinalis	0.253335	0.717782	0.167214	pre-AB	0.544617	Bacteria	Firmicutes	Clostridia	Clostridiales	Lachnospiraceae	Roseburia	Roseburiaintestinalis
126	Bacteria;Firmicutes;Clostridia;Clostridiales;Clostridiaceae;Butyricicoccus;unknown Butyricicoccus	0.253335	0.717782	0.243699	pre-AB	0.209468	Bacteria	Firmicutes	Clostridia	Clostridiales	Clostridiaceae	Butyricicoccus	unknownButyricicoccus
127	Bacteria;Bacteroidetes;Bacteroidia;Bacteroidales;Bacteroidaceae;Bacteroides;Bacteroides sp. [C dorei/vulgatus]	0.264728	0.722437	0.00171195	pre-AB	7.91789	Bacteria	Bacteroidetes	Bacteroidia	Bacteroidales	Bacteroidaceae	Bacteroides	Bacteroidessp.Cdorei/vulgatus
128	Bacteria;Firmicutes;Clostridia;Clostridiales;Ruminococcaceae;Faecalibacterium;Faecalibacterium prausnitzii	0.264728	0.722437	0.413923	pre-AB	7.08002	Bacteria	Firmicutes	Clostridia	Clostridiales	Ruminococcaceae	Faecalibacterium	Faecalibacteriumprausnitzii
129	Bacteria;Bacteria phylum incertae sedis;Bacteria class incertae sedis;Bacteria order incertae sedis;Bacteria fam. incertae sedis;Bacteria gen. incertae sedis;bacterium LF-3	0.269519	0.722437	0.0570972	pre-AB	0.335149	Bacteria	Bacteriaphylumincertaesedis	Bacteriaclassincertaesedis	Bacteriaorderincertaesedis	Bacteriafam.incertaesedis	Bacteriagen.incertaesedis	bacteriumLF-3
130	Bacteria;Firmicutes;Bacilli;Lactobacillales;Streptococcaceae;Streptococcus;Streptococcus sp. HSISM1	0.270898	0.722437	NA	pre-AB	0	Bacteria	Firmicutes	Bacilli	Lactobacillales	Streptococcaceae	Streptococcus	Streptococcussp.HSISM1
131	Bacteria;Actinobacteria;Actinobacteria;Actinomycetales;Actinomycetaceae;Actinomyces;Actinomyces sp. [C oral taxon 181/ph3]	0.270898	0.722437	NA	pre-AB	0	Bacteria	Actinobacteria	Actinobacteria	Actinomycetales	Actinomycetaceae	Actinomyces	Actinomycessp.Coraltaxon181/ph3
132	Bacteria;Firmicutes;Clostridia;Clostridiales;Ruminococcaceae;Anaeromassilibacillus;unknown Anaeromassilibacillus	0.280387	0.722437	-0.747385	post-AB(all)	0	Bacteria	Firmicutes	Clostridia	Clostridiales	Ruminococcaceae	Anaeromassilibacillus	unknownAnaeromassilibacillus
133	Bacteria;Firmicutes;Clostridia;Clostridiales;Clostridiaceae;Clostridium;Clostridium sp. CAG:465	0.298421	0.722437	NA	only post-AB(all)	0.167574	Bacteria	Firmicutes	Clostridia	Clostridiales	Clostridiaceae	Clostridium	Clostridiumsp.CAG:465
134	Bacteria;Firmicutes;Clostridia;Clostridiales;Lachnospiraceae;Butyrivibrio;Butyrivibrio crossotus	0.298421	0.722437	NA	only post-AB(all)	0	Bacteria	Firmicutes	Clostridia	Clostridiales	Lachnospiraceae	Butyrivibrio	Butyrivibriocrossotus
135	Bacteria;Firmicutes;Clostridia;Clostridiales;Clostridiaceae;Clostridium;Clostridium sp. CAG:343	0.298421	0.722437	NA	only post-AB(all)	0	Bacteria	Firmicutes	Clostridia	Clostridiales	Clostridiaceae	Clostridium	Clostridiumsp.CAG:343
136	Bacteria;Firmicutes;Negativicutes;Acidaminococcales;Acidaminococcaceae;Phascolarctobacterium;Phascolarctobacterium succinatutens	0.298421	0.722437	NA	only post-AB(all)	0	Bacteria	Firmicutes	Negativicutes	Acidaminococcales	Acidaminococcaceae	Phascolarctobacterium	Phascolarctobacteriumsuccinatutens
137	Bacteria;Proteobacteria;Gammaproteobacteria;Pasteurellales;Pasteurellaceae;unknown Pasteurellaceae;unknown Pasteurellaceae	0.298421	0.722437	NA	only post-AB(all)	0	Bacteria	Proteobacteria	Gammaproteobacteria	Pasteurellales	Pasteurellaceae	unknownPasteurellaceae	unknownPasteurellaceae
138	Bacteria;Firmicutes;Negativicutes;Veillonellales;Veillonellaceae;Megasphaera;Megasphaera micronuciformis	0.298421	0.722437	NA	only post-AB(all)	0	Bacteria	Firmicutes	Negativicutes	Veillonellales	Veillonellaceae	Megasphaera	Megasphaeramicronuciformis
139	Bacteria;Firmicutes;Bacilli;Lactobacillales;Enterococcaceae;Enterococcus;Enterococcus faecalis [C]	0.298421	0.722437	NA	only post-AB(all)	0.0418936	Bacteria	Firmicutes	Bacilli	Lactobacillales	Enterococcaceae	Enterococcus	EnterococcusfaecalisC
140	Bacteria;Actinobacteria;Coriobacteriia;Coriobacteriales;Atopobiaceae;Olsenella;Olsenella uli	0.298421	0.722437	NA	only post-AB(all)	0	Bacteria	Actinobacteria	Coriobacteriia	Coriobacteriales	Atopobiaceae	Olsenella	Olsenellauli
141	Bacteria;Firmicutes;Bacilli;Lactobacillales;Lactobacillaceae;Lactobacillus;Lactobacillus delbrueckii	0.298421	0.722437	NA	only post-AB(all)	0	Bacteria	Firmicutes	Bacilli	Lactobacillales	Lactobacillaceae	Lactobacillus	Lactobacillusdelbrueckii
142	Bacteria;Firmicutes;Bacilli;Lactobacillales;Leuconostocaceae;Leuconostoc;Leuconostoc mesenteroides	0.298421	0.722437	NA	only post-AB(all)	0	Bacteria	Firmicutes	Bacilli	Lactobacillales	Leuconostocaceae	Leuconostoc	Leuconostocmesenteroides
143	Bacteria;Actinobacteria;Actinobacteria;Bifidobacteriales;Bifidobacteriaceae;Bifidobacterium;Bifidobacterium breve	0.298421	0.722437	NA	only post-AB(all)	0	Bacteria	Actinobacteria	Actinobacteria	Bifidobacteriales	Bifidobacteriaceae	Bifidobacterium	Bifidobacteriumbreve
144	Bacteria;Actinobacteria;Actinobacteria;Actinomycetales;Actinomycetaceae;Actinomyces;Actinomyces graevenitzii	0.299498	0.722437	NA	pre-AB	0	Bacteria	Actinobacteria	Actinobacteria	Actinomycetales	Actinomycetaceae	Actinomyces	Actinomycesgraevenitzii
145	Bacteria;Firmicutes;Clostridia;Clostridiales;Lachnospiraceae;Blautia;Blautia hansenii [C]	0.299498	0.722437	NA	pre-AB	0	Bacteria	Firmicutes	Clostridia	Clostridiales	Lachnospiraceae	Blautia	BlautiahanseniiC
146	Bacteria;Actinobacteria;Coriobacteriia;Coriobacteriales;Atopobiaceae;Atopobium;Atopobium parvulum	0.299498	0.722437	NA	pre-AB	0	Bacteria	Actinobacteria	Coriobacteriia	Coriobacteriales	Atopobiaceae	Atopobium	Atopobiumparvulum
147	Bacteria;Firmicutes;Clostridia;Clostridiales;Clostridiales fam. incertae sedis;Clostridiales gen. incertae sedis;Clostridiales bacterium VE202-09	0.299498	0.722437	NA	pre-AB	0	Bacteria	Firmicutes	Clostridia	Clostridiales	Clostridialesfam.incertaesedis	Clostridialesgen.incertaesedis	ClostridialesbacteriumVE202-09
148	Bacteria;Firmicutes;Tissierellia;Tissierellales;Peptoniphilaceae;Parvimonas;unknown Parvimonas	0.299498	0.722437	NA	pre-AB	0	Bacteria	Firmicutes	Tissierellia	Tissierellales	Peptoniphilaceae	Parvimonas	unknownParvimonas
149	Bacteria;Firmicutes;Clostridia;Clostridiales;Ruminococcaceae;Anaerotruncus;Anaerotruncus colihominis	0.306701	0.734848	-1	post-AB(all)	0.0418936	Bacteria	Firmicutes	Clostridia	Clostridiales	Ruminococcaceae	Anaerotruncus	Anaerotruncuscolihominis
150	Bacteria;Firmicutes;Clostridia;Clostridiales;Clostridiaceae;Clostridium;uncultured Clostridium sp.	0.309459	0.736513	0	pre-AB	0	Bacteria	Firmicutes	Clostridia	Clostridiales	Clostridiaceae	Clostridium	unculturedClostridiumsp.
151	Bacteria;Firmicutes;Clostridia;Clostridiales;Ruminococcaceae;Ruminococcus;unknown Ruminococcus	0.317552	0.74564	-0.684696	post-AB(all)	0.167574	Bacteria	Firmicutes	Clostridia	Clostridiales	Ruminococcaceae	Ruminococcus	unknownRuminococcus
152	Bacteria;Firmicutes;Clostridia;Clostridiales;Lachnospiraceae;Lachnoclostridium;[Clostridium] sp. [C boltae/clostridioforme]	0.318611	0.74564	-0.767814	post-AB(all)	0.167574	Bacteria	Firmicutes	Clostridia	Clostridiales	Lachnospiraceae	Lachnoclostridium	Clostridiumsp.Cboltae/clostridioforme
153	Bacteria;Actinobacteria;Actinobacteria;Propionibacteriales;Propionibacteriaceae;Propionibacterium;Propionibacterium freudenreichii	0.31956	0.74564	0.430592	pre-AB	0.167574	Bacteria	Actinobacteria	Actinobacteria	Propionibacteriales	Propionibacteriaceae	Propionibacterium	Propionibacteriumfreudenreichii
154	Bacteria;Proteobacteria;Deltaproteobacteria;Desulfovibrionales;Desulfovibrionaceae;Desulfovibrio;Desulfovibrio sp. [C 3_1_syn3/6_1_46AFAA]	0.323398	0.749696	-1	post-AB(all)	0.0837872	Bacteria	Proteobacteria	Deltaproteobacteria	Desulfovibrionales	Desulfovibrionaceae	Desulfovibrio	Desulfovibriosp.C3_1_syn3/6_1_46AFAA
155	Bacteria;Actinobacteria;Actinobacteria;Actinomycetales;Actinomycetaceae;Actinomyces;Actinomyces viscosus [C]	0.326533	0.752078	NA	pre-AB	0	Bacteria	Actinobacteria	Actinobacteria	Actinomycetales	Actinomycetaceae	Actinomyces	ActinomycesviscosusC
156	Bacteria;Proteobacteria;Gammaproteobacteria;Enterobacteriales;Enterobacteriaceae;Enterobacteriaceae gen. [C Escherichia/Shigella];Enterobacteriaceae sp. [C Escherichia coli/Escherichia fergusonii/Shigella boydii/Shigella dysenteriae/Shigella flexneri/Shigella sonnei]	0.365356	0.762744	0.330463	pre-AB	0.167574	Bacteria	Proteobacteria	Gammaproteobacteria	Enterobacteriales	Enterobacteriaceae	Enterobacteriaceaegen.CEscherichia/Shigella	Enterobacteriaceaesp.CEscherichiacoli/Escherichiafergusonii/Shigellaboydii/Shigelladysenteriae/Shigellaflexneri/Shigellasonnei
157	Bacteria;Firmicutes;unknown Firmicutes;unknown Firmicutes;unknown Firmicutes;unknown Firmicutes;unknown Firmicutes	0.366977	0.762744	0.169183	pre-AB	0.460829	Bacteria	Firmicutes	unknownFirmicutes	unknownFirmicutes	unknownFirmicutes	unknownFirmicutes	unknownFirmicutes
158	Bacteria;Firmicutes;Clostridia;Clostridiales;Ruminococcaceae;Ruminococcaceae gen. incertae sedis;Ruminococcaceae bacterium D16	0.368673	0.762744	0	pre-AB	0	Bacteria	Firmicutes	Clostridia	Clostridiales	Ruminococcaceae	Ruminococcaceaegen.incertaesedis	RuminococcaceaebacteriumD16
159	Bacteria;Bacteroidetes;Bacteroidia;Bacteroidales;Bacteroidaceae;Bacteroides;Bacteroides faecis	0.373844	0.762744	NA	pre-AB	0	Bacteria	Bacteroidetes	Bacteroidia	Bacteroidales	Bacteroidaceae	Bacteroides	Bacteroidesfaecis
160	Bacteria;Proteobacteria;Alphaproteobacteria;Rhodospirillales;Rhodospirillaceae;Azospirillum;unknown Azospirillum	0.373844	0.762744	NA	pre-AB	0	Bacteria	Proteobacteria	Alphaproteobacteria	Rhodospirillales	Rhodospirillaceae	Azospirillum	unknownAzospirillum
161	Bacteria;Fusobacteria;Fusobacteriia;Fusobacteriales;Fusobacteriaceae;Fusobacterium;Fusobacterium nucleatum subsp. animalis [C]	0.373844	0.762744	NA	pre-AB	0.0418936	Bacteria	Fusobacteria	Fusobacteriia	Fusobacteriales	Fusobacteriaceae	Fusobacterium	Fusobacteriumnucleatumsubsp.animalisC
162	Bacteria;Firmicutes;Bacilli;Lactobacillales;Streptococcaceae;Streptococcus;Streptococcus pseudopneumoniae	0.373844	0.762744	NA	pre-AB	0	Bacteria	Firmicutes	Bacilli	Lactobacillales	Streptococcaceae	Streptococcus	Streptococcuspseudopneumoniae
163	Bacteria;Actinobacteria;Actinobacteria;Bifidobacteriales;Bifidobacteriaceae;Bifidobacterium;Bifidobacterium animalis	0.373844	0.762744	NA	pre-AB	0	Bacteria	Actinobacteria	Actinobacteria	Bifidobacteriales	Bifidobacteriaceae	Bifidobacterium	Bifidobacteriumanimalis
164	Bacteria;Actinobacteria;Coriobacteriia;Coriobacteriales;Atopobiaceae;Atopobium;Atopobium rimae	0.373844	0.762744	NA	pre-AB	0	Bacteria	Actinobacteria	Coriobacteriia	Coriobacteriales	Atopobiaceae	Atopobium	Atopobiumrimae
165	Bacteria;Actinobacteria;Actinobacteria;Bifidobacteriales;Bifidobacteriaceae;Bifidobacterium;Bifidobacterium dentium [C]	0.373844	0.762744	NA	pre-AB	0	Bacteria	Actinobacteria	Actinobacteria	Bifidobacteriales	Bifidobacteriaceae	Bifidobacterium	BifidobacteriumdentiumC
166	Bacteria;Firmicutes;Clostridia;Clostridiales;Clostridiales Family XIII. Incertae Sedis;Clostridiales Family XIII. gen. Incertae Sedis;[Eubacterium] infirmum	0.373844	0.762744	NA	pre-AB	0	Bacteria	Firmicutes	Clostridia	Clostridiales	ClostridialesFamilyXIII.IncertaeSedis	ClostridialesFamilyXIII.gen.IncertaeSedis	Eubacteriuminfirmum
167	Bacteria;Firmicutes;Negativicutes;Veillonellales;Veillonellaceae;Anaeroglobus;Anaeroglobus geminatus	0.373844	0.762744	NA	pre-AB	0	Bacteria	Firmicutes	Negativicutes	Veillonellales	Veillonellaceae	Anaeroglobus	Anaeroglobusgeminatus
168	Bacteria;Proteobacteria;Gammaproteobacteria;Enterobacteriales;Enterobacteriaceae;Citrobacter;Citrobacter sp. [C braakii/freundii/Escherichia coli]	0.373844	0.762744	NA	pre-AB	0	Bacteria	Proteobacteria	Gammaproteobacteria	Enterobacteriales	Enterobacteriaceae	Citrobacter	Citrobactersp.Cbraakii/freundii/Escherichiacoli
169	Bacteria;Actinobacteria;Actinobacteria;Bifidobacteriales;Bifidobacteriaceae;Scardovia;Scardovia wiggsiae	0.373844	0.762744	NA	pre-AB	0	Bacteria	Actinobacteria	Actinobacteria	Bifidobacteriales	Bifidobacteriaceae	Scardovia	Scardoviawiggsiae
170	Bacteria;Proteobacteria;Gammaproteobacteria;Enterobacteriales;Enterobacteriaceae;Citrobacter;Citrobacter farmeri	0.373844	0.762744	NA	pre-AB	0	Bacteria	Proteobacteria	Gammaproteobacteria	Enterobacteriales	Enterobacteriaceae	Citrobacter	Citrobacterfarmeri
171	Bacteria;Firmicutes;Bacilli;Lactobacillales;Leuconostocaceae;Weissella;Weissella confusa	0.373844	0.762744	NA	pre-AB	0	Bacteria	Firmicutes	Bacilli	Lactobacillales	Leuconostocaceae	Weissella	Weissellaconfusa
172	Bacteria;Firmicutes;Negativicutes;Veillonellales;Veillonellaceae;Veillonella;Veillonella sp. oral taxon 158	0.384848	0.762744	-0.517319	post-AB(all)	0.125681	Bacteria	Firmicutes	Negativicutes	Veillonellales	Veillonellaceae	Veillonella	Veillonellasp.oraltaxon158
173	Bacteria;Firmicutes;Clostridia;Clostridiales;Clostridiaceae;Clostridium;Clostridium sp. CAG:138	0.386713	0.762744	NA	only post-AB(all)	0	Bacteria	Firmicutes	Clostridia	Clostridiales	Clostridiaceae	Clostridium	Clostridiumsp.CAG:138
174	Bacteria;Actinobacteria;Actinobacteria;Bifidobacteriales;Bifidobacteriaceae;Bifidobacterium;Bifidobacterium pseudocatenulatum	0.386713	0.762744	NA	only post-AB(all)	0	Bacteria	Actinobacteria	Actinobacteria	Bifidobacteriales	Bifidobacteriaceae	Bifidobacterium	Bifidobacteriumpseudocatenulatum
175	Bacteria;Actinobacteria;Coriobacteriia;Eggerthellales;Eggerthellaceae;unknown Eggerthellaceae;unknown Eggerthellaceae	0.386713	0.762744	NA	only post-AB(all)	0	Bacteria	Actinobacteria	Coriobacteriia	Eggerthellales	Eggerthellaceae	unknownEggerthellaceae	unknownEggerthellaceae
176	Bacteria;Firmicutes;Clostridia;Clostridiales;unknown Clostridiales;unknown Clostridiales;Clostridiales bacterium 41_21_two_genomes	0.386713	0.762744	NA	only post-AB(all)	0	Bacteria	Firmicutes	Clostridia	Clostridiales	unknownClostridiales	unknownClostridiales	Clostridialesbacterium41_21_two_genomes
177	Bacteria;Firmicutes;Clostridia;Clostridiales;Clostridiales Family XIII. Incertae Sedis;Clostridiales Family XIII. gen. Incertae Sedis;[Eubacterium] brachy	0.386713	0.762744	NA	only post-AB(all)	0	Bacteria	Firmicutes	Clostridia	Clostridiales	ClostridialesFamilyXIII.IncertaeSedis	ClostridialesFamilyXIII.gen.IncertaeSedis	Eubacteriumbrachy
178	Bacteria;Firmicutes;Clostridia;Clostridiales;Clostridiaceae;Clostridium;Clostridium sp. CAG:433	0.386713	0.762744	NA	only post-AB(all)	0	Bacteria	Firmicutes	Clostridia	Clostridiales	Clostridiaceae	Clostridium	Clostridiumsp.CAG:433
179	Bacteria;Proteobacteria;Gammaproteobacteria;Pasteurellales;Pasteurellaceae;Haemophilus;Haemophilus sputorum	0.386713	0.762744	NA	only post-AB(all)	0	Bacteria	Proteobacteria	Gammaproteobacteria	Pasteurellales	Pasteurellaceae	Haemophilus	Haemophilussputorum
180	Bacteria;Firmicutes;Bacilli;Lactobacillales;Streptococcaceae;Streptococcus;Streptococcus sp. F0442	0.386713	0.762744	NA	only post-AB(all)	0	Bacteria	Firmicutes	Bacilli	Lactobacillales	Streptococcaceae	Streptococcus	Streptococcussp.F0442
181	Bacteria;Firmicutes;Negativicutes;Veillonellales;Veillonellaceae;Megasphaera;Megasphaera elsdenii	0.386713	0.762744	NA	only post-AB(all)	0	Bacteria	Firmicutes	Negativicutes	Veillonellales	Veillonellaceae	Megasphaera	Megasphaeraelsdenii
182	Bacteria;Firmicutes;Clostridia;Clostridiales;Oscillospiraceae;Oscillibacter;Oscillibacter sp. KLE 1728	0.392638	0.767174	-0.632507	post-AB(all)	0.0837872	Bacteria	Firmicutes	Clostridia	Clostridiales	Oscillospiraceae	Oscillibacter	Oscillibactersp.KLE1728
183	Bacteria;Firmicutes;Negativicutes;Veillonellales;Veillonellaceae;Dialister;Dialister invisus	0.393257	0.767174	-0.967995	post-AB(all)	1.25681	Bacteria	Firmicutes	Negativicutes	Veillonellales	Veillonellaceae	Dialister	Dialisterinvisus
184	Bacteria;Firmicutes;Erysipelotrichia;Erysipelotrichales;Erysipelotrichaceae;Dielma;Dielma fastidiosa [C]	0.397015	0.770295	NA	post-AB(all)	0	Bacteria	Firmicutes	Erysipelotrichia	Erysipelotrichales	Erysipelotrichaceae	Dielma	DielmafastidiosaC
185	Bacteria;Bacteroidetes;Bacteroidia;Bacteroidales;Bacteroidaceae;Bacteroides;Bacteroides thetaiotaomicron [C]	0.432265	0.784846	-0.68085	post-AB(all)	3.72853	Bacteria	Bacteroidetes	Bacteroidia	Bacteroidales	Bacteroidaceae	Bacteroides	BacteroidesthetaiotaomicronC
186	Bacteria;Firmicutes;Bacilli;Lactobacillales;Streptococcaceae;Streptococcus;Streptococcus vestibularis	0.478983	0.784846	NA	post-AB(all)	0	Bacteria	Firmicutes	Bacilli	Lactobacillales	Streptococcaceae	Streptococcus	Streptococcusvestibularis
187	Bacteria;Firmicutes;Bacilli;Lactobacillales;Lactobacillaceae;Lactobacillus;Lactobacillus sakei	0.478983	0.784846	NA	post-AB(all)	0	Bacteria	Firmicutes	Bacilli	Lactobacillales	Lactobacillaceae	Lactobacillus	Lactobacillussakei
188	Bacteria;Firmicutes;Clostridia;Clostridiales;Clostridiaceae;Clostridium;Clostridium sp. CAG:217	0.50479	0.784846	NA	only post-AB(all)	0	Bacteria	Firmicutes	Clostridia	Clostridiales	Clostridiaceae	Clostridium	Clostridiumsp.CAG:217
189	Bacteria;Firmicutes;Clostridia;Clostridiales;Clostridiaceae;Clostridium;Clostridium sp. CAG:492	0.50479	0.784846	NA	only post-AB(all)	0.0837872	Bacteria	Firmicutes	Clostridia	Clostridiales	Clostridiaceae	Clostridium	Clostridiumsp.CAG:492
190	Bacteria;Firmicutes;Negativicutes;Acidaminococcales;Acidaminococcaceae;Phascolarctobacterium;Phascolarctobacterium sp. CAG:266	0.50479	0.784846	NA	only post-AB(all)	0	Bacteria	Firmicutes	Negativicutes	Acidaminococcales	Acidaminococcaceae	Phascolarctobacterium	Phascolarctobacteriumsp.CAG:266
191	Bacteria;Firmicutes;Clostridia;Clostridiales;Clostridiaceae;unknown Clostridiaceae;unknown Clostridiaceae	0.50479	0.784846	NA	only post-AB(all)	0	Bacteria	Firmicutes	Clostridia	Clostridiales	Clostridiaceae	unknownClostridiaceae	unknownClostridiaceae
192	Bacteria;Firmicutes;Negativicutes;Acidaminococcales;Acidaminococcaceae;Acidaminococcus;Acidaminococcus intestini [C]	0.50479	0.784846	NA	only post-AB(all)	0	Bacteria	Firmicutes	Negativicutes	Acidaminococcales	Acidaminococcaceae	Acidaminococcus	AcidaminococcusintestiniC
193	Bacteria;Actinobacteria;Actinobacteria;Actinomycetales;Actinomycetaceae;Actinomyces;Actinomyces georgiae [C]	0.50479	0.784846	NA	only post-AB(all)	0	Bacteria	Actinobacteria	Actinobacteria	Actinomycetales	Actinomycetaceae	Actinomyces	ActinomycesgeorgiaeC
194	Bacteria;Firmicutes;Clostridia;Clostridiales;Clostridiaceae;Clostridium;Clostridium sp. 7_2_43FAA	0.50479	0.784846	NA	only post-AB(all)	0.0837872	Bacteria	Firmicutes	Clostridia	Clostridiales	Clostridiaceae	Clostridium	Clostridiumsp.7_2_43FAA
195	Bacteria;Bacteroidetes;Bacteroidia;Bacteroidales;Prevotellaceae;Prevotella;Prevotella stercorea	0.50479	0.784846	NA	only post-AB(all)	0	Bacteria	Bacteroidetes	Bacteroidia	Bacteroidales	Prevotellaceae	Prevotella	Prevotellastercorea
196	Bacteria;Bacteroidetes;Bacteroidia;Bacteroidales;Prevotellaceae;Prevotella;Prevotella disiens	0.50479	0.784846	NA	only post-AB(all)	0	Bacteria	Bacteroidetes	Bacteroidia	Bacteroidales	Prevotellaceae	Prevotella	Prevotelladisiens
197	Bacteria;Firmicutes;Bacilli;Lactobacillales;Lactobacillaceae;Lactobacillus;Lactobacillus ruminis	0.50479	0.784846	NA	only post-AB(all)	0	Bacteria	Firmicutes	Bacilli	Lactobacillales	Lactobacillaceae	Lactobacillus	Lactobacillusruminis
198	Bacteria;Actinobacteria;Coriobacteriia;Coriobacteriales;Coriobacteriaceae;Collinsella;Collinsella intestinalis	0.50479	0.784846	NA	only post-AB(all)	0	Bacteria	Actinobacteria	Coriobacteriia	Coriobacteriales	Coriobacteriaceae	Collinsella	Collinsellaintestinalis
199	Bacteria;Firmicutes;Bacilli;Lactobacillales;Streptococcaceae;Streptococcus;Streptococcus sp. [C constellatus/intermedius]	0.50479	0.784846	NA	only post-AB(all)	0	Bacteria	Firmicutes	Bacilli	Lactobacillales	Streptococcaceae	Streptococcus	Streptococcussp.Cconstellatus/intermedius
200	Bacteria;Actinobacteria;Coriobacteriia;Coriobacteriales;Atopobiaceae;Olsenella;Olsenella sp. oral taxon 807	0.50479	0.784846	NA	only post-AB(all)	0	Bacteria	Actinobacteria	Coriobacteriia	Coriobacteriales	Atopobiaceae	Olsenella	Olsenellasp.oraltaxon807
201	Bacteria;Firmicutes;Clostridia;Clostridiales;Oscillospiraceae;Oscillibacter;Oscillibacter sp. 1-3	0.50479	0.784846	NA	only post-AB(all)	0	Bacteria	Firmicutes	Clostridia	Clostridiales	Oscillospiraceae	Oscillibacter	Oscillibactersp.1-3
202	Bacteria;Firmicutes;Bacilli;Lactobacillales;Lactobacillaceae;Pediococcus;Pediococcus pentosaceus	0.50479	0.784846	NA	only post-AB(all)	0	Bacteria	Firmicutes	Bacilli	Lactobacillales	Lactobacillaceae	Pediococcus	Pediococcuspentosaceus
203	Bacteria;Firmicutes;Negativicutes;Veillonellales;Veillonellaceae;Dialister;Dialister succinatiphilus	0.50479	0.784846	NA	only post-AB(all)	0	Bacteria	Firmicutes	Negativicutes	Veillonellales	Veillonellaceae	Dialister	Dialistersuccinatiphilus
204	Bacteria;Firmicutes;Bacilli;Lactobacillales;Enterococcaceae;Enterococcus;Enterococcus gilvus	0.50479	0.784846	NA	only post-AB(all)	0	Bacteria	Firmicutes	Bacilli	Lactobacillales	Enterococcaceae	Enterococcus	Enterococcusgilvus
205	Bacteria;Firmicutes;Bacilli;Lactobacillales;Leuconostocaceae;Leuconostoc;Leuconostoc gelidum	0.50479	0.784846	NA	only post-AB(all)	0	Bacteria	Firmicutes	Bacilli	Lactobacillales	Leuconostocaceae	Leuconostoc	Leuconostocgelidum
206	Bacteria;Firmicutes;Bacilli;Lactobacillales;Leuconostocaceae;Leuconostoc;Leuconostoc citreum	0.50479	0.784846	NA	only post-AB(all)	0	Bacteria	Firmicutes	Bacilli	Lactobacillales	Leuconostocaceae	Leuconostoc	Leuconostoccitreum
207	Bacteria;Firmicutes;Bacilli;Lactobacillales;Leuconostocaceae;Weissella;Weissella halotolerans	0.50479	0.784846	NA	only post-AB(all)	0	Bacteria	Firmicutes	Bacilli	Lactobacillales	Leuconostocaceae	Weissella	Weissellahalotolerans
208	Bacteria;Firmicutes;Negativicutes;Veillonellales;Veillonellaceae;Veillonella;Veillonella dispar	0.518492	0.784846	0	pre-AB	0	Bacteria	Firmicutes	Negativicutes	Veillonellales	Veillonellaceae	Veillonella	Veillonelladispar
209	Bacteria;Actinobacteria;Coriobacteriia;Coriobacteriales;Atopobiaceae;Atopobium;Atopobium parvulum [C]	0.535382	0.784846	0	pre-AB	0	Bacteria	Actinobacteria	Coriobacteriia	Coriobacteriales	Atopobiaceae	Atopobium	AtopobiumparvulumC
210	Bacteria;Firmicutes;Clostridia;Clostridiales;Clostridiaceae;Butyricicoccus;Butyricicoccus sp. BB10	0.551689	0.784846	NA	post-AB(all)	0	Bacteria	Firmicutes	Clostridia	Clostridiales	Clostridiaceae	Butyricicoccus	Butyricicoccussp.BB10
211	Bacteria;Bacteroidetes;Bacteroidia;Bacteroidales;Prevotellaceae;Prevotella;unknown Prevotella	0.568874	0.784846	0	pre-AB	0	Bacteria	Bacteroidetes	Bacteroidia	Bacteroidales	Prevotellaceae	Prevotella	unknownPrevotella
212	Bacteria;Firmicutes;Bacilli;Lactobacillales;Streptococcaceae;Streptococcus;Streptococcus sp. [C I-G2/I-P16]	0.568874	0.784846	0	pre-AB	0	Bacteria	Firmicutes	Bacilli	Lactobacillales	Streptococcaceae	Streptococcus	Streptococcussp.CI-G2/I-P16
213	Bacteria;Firmicutes;Clostridia;Clostridiales;Ruminococcaceae;Ruminiclostridium;[Clostridium] leptum	0.580037	0.784846	0.274746	pre-AB	0	Bacteria	Firmicutes	Clostridia	Clostridiales	Ruminococcaceae	Ruminiclostridium	Clostridiumleptum
214	Bacteria;Firmicutes;Negativicutes;Selenomonadales;unknown Selenomonadales;unknown Selenomonadales;unknown Selenomonadales	0.611328	0.784846	NA	post-AB(all)	0	Bacteria	Firmicutes	Negativicutes	Selenomonadales	unknownSelenomonadales	unknownSelenomonadales	unknownSelenomonadales
215	Bacteria;Firmicutes;Clostridia;Clostridiales;Clostridiaceae;Clostridium;Clostridium sp. JCC	0.620865	0.784846	NA	pre-AB	0	Bacteria	Firmicutes	Clostridia	Clostridiales	Clostridiaceae	Clostridium	Clostridiumsp.JCC
216	Bacteria;Proteobacteria;Epsilonproteobacteria;Campylobacterales;Campylobacteraceae;Campylobacter;Campylobacter gracilis	0.620865	0.784846	NA	pre-AB	0	Bacteria	Proteobacteria	Epsilonproteobacteria	Campylobacterales	Campylobacteraceae	Campylobacter	Campylobactergracilis
217	Bacteria;Proteobacteria;Gammaproteobacteria;Pasteurellales;Pasteurellaceae;Haemophilus;Haemophilus pittmaniae	0.620865	0.784846	NA	pre-AB	0	Bacteria	Proteobacteria	Gammaproteobacteria	Pasteurellales	Pasteurellaceae	Haemophilus	Haemophiluspittmaniae
218	Bacteria;Firmicutes;Clostridia;Clostridiales;Lachnospiraceae;Lachnoclostridium;[Clostridium] scindens	0.621483	0.784846	-1	post-AB(all)	0.0418936	Bacteria	Firmicutes	Clostridia	Clostridiales	Lachnospiraceae	Lachnoclostridium	Clostridiumscindens
219	Bacteria;Firmicutes;Clostridia;Clostridiales;Clostridiales fam. incertae sedis;Clostridiales gen. incertae sedis;Clostridiales bacterium VE202-14	0.621483	0.784846	-1	post-AB(all)	0.0418936	Bacteria	Firmicutes	Clostridia	Clostridiales	Clostridialesfam.incertaesedis	Clostridialesgen.incertaesedis	ClostridialesbacteriumVE202-14
220	Bacteria;Firmicutes;Bacilli;Lactobacillales;Streptococcaceae;Streptococcus;Streptococcus anginosus [C]	0.640356	0.784846	NA	post-AB(all)	0	Bacteria	Firmicutes	Bacilli	Lactobacillales	Streptococcaceae	Streptococcus	StreptococcusanginosusC
221	Bacteria;Firmicutes;Clostridia;Clostridiales;Clostridiales fam. incertae sedis;Clostridiales gen. incertae sedis;Clostridiales bacterium VE202-21	0.640356	0.784846	NA	post-AB(all)	0	Bacteria	Firmicutes	Clostridia	Clostridiales	Clostridialesfam.incertaesedis	Clostridialesgen.incertaesedis	ClostridialesbacteriumVE202-21
222	Bacteria;Firmicutes;Bacilli;Lactobacillales;Leuconostocaceae;Leuconostoc;Leuconostoc carnosum	0.640356	0.784846	NA	post-AB(all)	0	Bacteria	Firmicutes	Bacilli	Lactobacillales	Leuconostocaceae	Leuconostoc	Leuconostoccarnosum
223	Bacteria;Firmicutes;Clostridia;Clostridiales;Eubacteriaceae;Eubacterium;Eubacterium sp. CAG:274	0.64151	0.784846	-0.553588	post-AB(all)	0.125681	Bacteria	Firmicutes	Clostridia	Clostridiales	Eubacteriaceae	Eubacterium	Eubacteriumsp.CAG:274
224	Bacteria;Firmicutes;Clostridia;Clostridiales;Lachnospiraceae;Roseburia;Roseburia hominis	0.643336	0.784846	0.440514	pre-AB	0.209468	Bacteria	Firmicutes	Clostridia	Clostridiales	Lachnospiraceae	Roseburia	Roseburiahominis
225	Bacteria;Bacteroidetes;Bacteroidia;Bacteroidales;Bacteroidaceae;Bacteroides;Bacteroides stercoris	0.658155	0.784846	NA	pre-AB	0	Bacteria	Bacteroidetes	Bacteroidia	Bacteroidales	Bacteroidaceae	Bacteroides	Bacteroidesstercoris
226	Bacteria;Firmicutes;Bacilli;Lactobacillales;Lactobacillaceae;Lactobacillus;Lactobacillus curvatus	0.658155	0.784846	NA	post-AB(all)	0	Bacteria	Firmicutes	Bacilli	Lactobacillales	Lactobacillaceae	Lactobacillus	Lactobacilluscurvatus
227	Bacteria;Firmicutes;Clostridia;Clostridiales;Peptostreptococcaceae;Intestinibacter;Intestinibacter bartlettii	0.663926	0.784846	-0.541443	post-AB(all)	0.0418936	Bacteria	Firmicutes	Clostridia	Clostridiales	Peptostreptococcaceae	Intestinibacter	Intestinibacterbartlettii
228	Bacteria;Proteobacteria;Betaproteobacteria;Burkholderiales;unknown Burkholderiales;unknown Burkholderiales;unknown Burkholderiales	0.681519	0.784846	NA	only post-AB(all)	0	Bacteria	Proteobacteria	Betaproteobacteria	Burkholderiales	unknownBurkholderiales	unknownBurkholderiales	unknownBurkholderiales
229	Bacteria;Bacteroidetes;Bacteroidia;Bacteroidales;Rikenellaceae;Alistipes;Alistipes obesi	0.681519	0.784846	NA	only post-AB(all)	0	Bacteria	Bacteroidetes	Bacteroidia	Bacteroidales	Rikenellaceae	Alistipes	Alistipesobesi
230	Bacteria;unknown Bacteria;unknown Bacteria;unknown Bacteria;unknown Bacteria;unknown Bacteria;unknown Bacteria	0.681519	0.784846	NA	only post-AB(all)	0	Bacteria	unknownBacteria	unknownBacteria	unknownBacteria	unknownBacteria	unknownBacteria	unknownBacteria
231	Bacteria;Bacteroidetes;Bacteroidia;Bacteroidales;Bacteroidaceae;Bacteroides;Bacteroides sp. CAG:144	0.681519	0.784846	NA	only post-AB(all)	0	Bacteria	Bacteroidetes	Bacteroidia	Bacteroidales	Bacteroidaceae	Bacteroides	Bacteroidessp.CAG:144
232	Bacteria;Proteobacteria;Alphaproteobacteria;Rhodospirillales;Rhodospirillaceae;Azospirillum;Azospirillum sp. CAG:239	0.681519	0.784846	NA	only post-AB(all)	0	Bacteria	Proteobacteria	Alphaproteobacteria	Rhodospirillales	Rhodospirillaceae	Azospirillum	Azospirillumsp.CAG:239
233	Bacteria;Bacteroidetes;Bacteroidia;Bacteroidales;Prevotellaceae;Paraprevotella;Paraprevotella clara	0.681519	0.784846	NA	only post-AB(all)	0	Bacteria	Bacteroidetes	Bacteroidia	Bacteroidales	Prevotellaceae	Paraprevotella	Paraprevotellaclara
234	Bacteria;Bacteroidetes;Bacteroidia;Bacteroidales;Rikenellaceae;Alistipes;candidatus Alistipes marseilloanorexicus	0.681519	0.784846	NA	only post-AB(all)	0	Bacteria	Bacteroidetes	Bacteroidia	Bacteroidales	Rikenellaceae	Alistipes	candidatusAlistipesmarseilloanorexicus
235	Bacteria;Bacteroidetes;Bacteroidia;Bacteroidales;Prevotellaceae;Prevotella;Prevotella sp. CAG:279	0.681519	0.784846	NA	only post-AB(all)	0	Bacteria	Bacteroidetes	Bacteroidia	Bacteroidales	Prevotellaceae	Prevotella	Prevotellasp.CAG:279
236	Bacteria;Firmicutes;Clostridia;Clostridiales;Clostridiaceae;Clostridium;Clostridium sp. CAG:452	0.681519	0.784846	NA	only post-AB(all)	0	Bacteria	Firmicutes	Clostridia	Clostridiales	Clostridiaceae	Clostridium	Clostridiumsp.CAG:452
237	Bacteria;Firmicutes;Clostridia;Clostridiales;Clostridiaceae;Clostridium;Clostridium sp. CAG:798	0.681519	0.784846	NA	only post-AB(all)	0	Bacteria	Firmicutes	Clostridia	Clostridiales	Clostridiaceae	Clostridium	Clostridiumsp.CAG:798
238	Bacteria;Firmicutes;Clostridia;Clostridiales;Clostridiaceae;Clostridium;Clostridium sp. CAG:510	0.681519	0.784846	NA	only post-AB(all)	0	Bacteria	Firmicutes	Clostridia	Clostridiales	Clostridiaceae	Clostridium	Clostridiumsp.CAG:510
239	Bacteria;Firmicutes;Clostridia;Clostridiales;Clostridiaceae;Clostridium;Clostridium sp. L2-50	0.681519	0.784846	NA	only post-AB(all)	0	Bacteria	Firmicutes	Clostridia	Clostridiales	Clostridiaceae	Clostridium	Clostridiumsp.L2-50
240	Bacteria;Firmicutes;Negativicutes;Veillonellales;Veillonellaceae;Dialister;Dialister sp. CAG:357	0.681519	0.784846	NA	only post-AB(all)	0.0418936	Bacteria	Firmicutes	Negativicutes	Veillonellales	Veillonellaceae	Dialister	Dialistersp.CAG:357
241	Bacteria;Bacteroidetes;Bacteroidia;Bacteroidales;Bacteroidaceae;Bacteroides;Bacteroides clarus	0.681519	0.784846	NA	only post-AB(all)	0	Bacteria	Bacteroidetes	Bacteroidia	Bacteroidales	Bacteroidaceae	Bacteroides	Bacteroidesclarus
242	Bacteria;Firmicutes;Clostridia;Clostridiales;Ruminococcaceae;Ruminococcus;Ruminococcus callidus	0.681519	0.784846	NA	only post-AB(all)	0	Bacteria	Firmicutes	Clostridia	Clostridiales	Ruminococcaceae	Ruminococcus	Ruminococcuscallidus
243	Bacteria;Bacteroidetes;Bacteroidia;Bacteroidales;Prevotellaceae;unknown Prevotellaceae;unknown Prevotellaceae	0.681519	0.784846	NA	only post-AB(all)	0	Bacteria	Bacteroidetes	Bacteroidia	Bacteroidales	Prevotellaceae	unknownPrevotellaceae	unknownPrevotellaceae
244	Bacteria;Firmicutes;Clostridia;Clostridiales;Lachnospiraceae;Butyrivibrio;Butyrivibrio sp. CAG:318	0.681519	0.784846	NA	only post-AB(all)	0	Bacteria	Firmicutes	Clostridia	Clostridiales	Lachnospiraceae	Butyrivibrio	Butyrivibriosp.CAG:318
245	Bacteria;Firmicutes;Clostridia;Clostridiales;Ruminococcaceae;Anaerotruncus;Anaerotruncus sp. CAG:528	0.681519	0.784846	NA	only post-AB(all)	0	Bacteria	Firmicutes	Clostridia	Clostridiales	Ruminococcaceae	Anaerotruncus	Anaerotruncussp.CAG:528
246	Bacteria;Firmicutes;Clostridia;Clostridiales;Lachnospiraceae;Roseburia;Roseburia sp. CAG:309	0.681519	0.784846	NA	only post-AB(all)	0	Bacteria	Firmicutes	Clostridia	Clostridiales	Lachnospiraceae	Roseburia	Roseburiasp.CAG:309
247	Bacteria;Verrucomicrobia;Verrucomicrobiae;Verrucomicrobiales;Akkermansiaceae;Akkermansia;unknown Akkermansia	0.681519	0.784846	NA	only post-AB(all)	0	Bacteria	Verrucomicrobia	Verrucomicrobiae	Verrucomicrobiales	Akkermansiaceae	Akkermansia	unknownAkkermansia
248	Bacteria;Firmicutes;Clostridia;Clostridiales;Clostridiaceae;Clostridium;Clostridium sp. CAG:780	0.681519	0.784846	NA	only post-AB(all)	0	Bacteria	Firmicutes	Clostridia	Clostridiales	Clostridiaceae	Clostridium	Clostridiumsp.CAG:780
249	Archaea;Euryarchaeota;Methanobacteria;Methanobacteriales;Methanobacteriaceae;Methanobrevibacter;Methanobrevibacter smithii	0.681519	0.784846	NA	only post-AB(all)	0	Archaea	Euryarchaeota	Methanobacteria	Methanobacteriales	Methanobacteriaceae	Methanobrevibacter	Methanobrevibactersmithii
250	Bacteria;Proteobacteria;Alphaproteobacteria;Rhodospirillales;Acetobacteraceae;Acidiphilium;Acidiphilium sp. CAG:727	0.681519	0.784846	NA	only post-AB(all)	0	Bacteria	Proteobacteria	Alphaproteobacteria	Rhodospirillales	Acetobacteraceae	Acidiphilium	Acidiphiliumsp.CAG:727
251	Bacteria;Proteobacteria;Deltaproteobacteria;Desulfovibrionales;Desulfovibrionaceae;Desulfovibrio;Desulfovibrio piger	0.681519	0.784846	NA	only post-AB(all)	0	Bacteria	Proteobacteria	Deltaproteobacteria	Desulfovibrionales	Desulfovibrionaceae	Desulfovibrio	Desulfovibriopiger
252	Bacteria;Firmicutes;Erysipelotrichia;Erysipelotrichales;Erysipelotrichaceae;Coprobacillus;Coprobacillus sp. [C 29_1/D6]	0.681519	0.784846	NA	only post-AB(all)	0	Bacteria	Firmicutes	Erysipelotrichia	Erysipelotrichales	Erysipelotrichaceae	Coprobacillus	Coprobacillussp.C29_1/D6
253	Bacteria;Firmicutes;Erysipelotrichia;Erysipelotrichales;Erysipelotrichaceae;Solobacterium;Solobacterium moorei	0.681519	0.784846	NA	only post-AB(all)	0	Bacteria	Firmicutes	Erysipelotrichia	Erysipelotrichales	Erysipelotrichaceae	Solobacterium	Solobacteriummoorei
254	Bacteria;Firmicutes;Clostridia;Clostridiales;Clostridiaceae;Clostridium;Clostridium sp. CAG:594	0.681519	0.784846	NA	only post-AB(all)	0	Bacteria	Firmicutes	Clostridia	Clostridiales	Clostridiaceae	Clostridium	Clostridiumsp.CAG:594
255	Bacteria;Proteobacteria;Betaproteobacteria;Burkholderiales;Sutterellaceae;Sutterella;Sutterella sp. CAG:351	0.681519	0.784846	NA	only post-AB(all)	0	Bacteria	Proteobacteria	Betaproteobacteria	Burkholderiales	Sutterellaceae	Sutterella	Sutterellasp.CAG:351
256	Bacteria;Firmicutes;Clostridia;Clostridiales;Clostridiaceae;Clostridium;Clostridium sp. CAG:448	0.681519	0.784846	NA	only post-AB(all)	0	Bacteria	Firmicutes	Clostridia	Clostridiales	Clostridiaceae	Clostridium	Clostridiumsp.CAG:448
257	Bacteria;Firmicutes;Bacilli;Lactobacillales;Streptococcaceae;Streptococcus;Streptococcus oralis	0.681519	0.784846	NA	only post-AB(all)	0	Bacteria	Firmicutes	Bacilli	Lactobacillales	Streptococcaceae	Streptococcus	Streptococcusoralis
258	Bacteria;Firmicutes;Clostridia;Clostridiales;Clostridiales fam. incertae sedis;Clostridiales gen. incertae sedis;[Bacteroides] pectinophilus	0.681519	0.784846	NA	only post-AB(all)	0	Bacteria	Firmicutes	Clostridia	Clostridiales	Clostridialesfam.incertaesedis	Clostridialesgen.incertaesedis	Bacteroidespectinophilus
259	Bacteria;Fusobacteria;Fusobacteriia;Fusobacteriales;Fusobacteriaceae;Fusobacterium;Fusobacterium periodonticum	0.681519	0.784846	NA	only post-AB(all)	0	Bacteria	Fusobacteria	Fusobacteriia	Fusobacteriales	Fusobacteriaceae	Fusobacterium	Fusobacteriumperiodonticum
260	Bacteria;Actinobacteria;Actinobacteria;Actinomycetales;Actinomycetaceae;Actinomyces;Actinomyces sp. oral taxon 180	0.681519	0.784846	NA	only post-AB(all)	0	Bacteria	Actinobacteria	Actinobacteria	Actinomycetales	Actinomycetaceae	Actinomyces	Actinomycessp.oraltaxon180
261	Bacteria;Firmicutes;Clostridia;Clostridiales;Clostridiaceae;Clostridium;Clostridium neonatale	0.681519	0.784846	NA	only post-AB(all)	0.0418936	Bacteria	Firmicutes	Clostridia	Clostridiales	Clostridiaceae	Clostridium	Clostridiumneonatale
262	Bacteria;Firmicutes;Negativicutes;Veillonellales;Veillonellaceae;Dialister;unknown Dialister	0.681519	0.784846	NA	only post-AB(all)	0	Bacteria	Firmicutes	Negativicutes	Veillonellales	Veillonellaceae	Dialister	unknownDialister
263	Bacteria;Firmicutes;Bacilli;Lactobacillales;Streptococcaceae;Streptococcus;Streptococcus infantis	0.681519	0.784846	NA	only post-AB(all)	0	Bacteria	Firmicutes	Bacilli	Lactobacillales	Streptococcaceae	Streptococcus	Streptococcusinfantis
264	Bacteria;Firmicutes;Bacilli;Lactobacillales;Carnobacteriaceae;Granulicatella;Granulicatella elegans	0.681519	0.784846	NA	only post-AB(all)	0	Bacteria	Firmicutes	Bacilli	Lactobacillales	Carnobacteriaceae	Granulicatella	Granulicatellaelegans
265	Bacteria;Firmicutes;Erysipelotrichia;Erysipelotrichales;Erysipelotrichaceae;Faecalitalea;Faecalitalea cylindroides	0.681519	0.784846	NA	only post-AB(all)	0	Bacteria	Firmicutes	Erysipelotrichia	Erysipelotrichales	Erysipelotrichaceae	Faecalitalea	Faecalitaleacylindroides
266	Bacteria;Proteobacteria;Epsilonproteobacteria;Campylobacterales;Campylobacteraceae;Campylobacter;Campylobacter concisus [C]	0.681519	0.784846	NA	only post-AB(all)	0	Bacteria	Proteobacteria	Epsilonproteobacteria	Campylobacterales	Campylobacteraceae	Campylobacter	CampylobacterconcisusC
267	Bacteria;Firmicutes;Negativicutes;Veillonellales;Veillonellaceae;Megasphaera;Megasphaera sp. [C BL7/NM10]	0.681519	0.784846	NA	only post-AB(all)	0	Bacteria	Firmicutes	Negativicutes	Veillonellales	Veillonellaceae	Megasphaera	Megasphaerasp.CBL7/NM10
268	Bacteria;Firmicutes;Clostridia;Clostridiales;Lachnospiraceae;Oribacterium;Oribacterium sinus	0.681519	0.784846	NA	only post-AB(all)	0	Bacteria	Firmicutes	Clostridia	Clostridiales	Lachnospiraceae	Oribacterium	Oribacteriumsinus
269	Bacteria;Firmicutes;Clostridia;Clostridiales;Ruminococcaceae;Ruminococcus;Ruminococcus sp. CAG:403	0.681519	0.784846	NA	only post-AB(all)	0	Bacteria	Firmicutes	Clostridia	Clostridiales	Ruminococcaceae	Ruminococcus	Ruminococcussp.CAG:403
270	Bacteria;Actinobacteria;Actinobacteria;Actinomycetales;Actinomycetaceae;Actinomyces;Actinomyces sp. oral taxon 170	0.681519	0.784846	NA	only post-AB(all)	0	Bacteria	Actinobacteria	Actinobacteria	Actinomycetales	Actinomycetaceae	Actinomyces	Actinomycessp.oraltaxon170
271	Bacteria;Firmicutes;Bacilli;unknown Bacilli;unknown Bacilli;unknown Bacilli;unknown Bacilli	0.681519	0.784846	NA	only post-AB(all)	0	Bacteria	Firmicutes	Bacilli	unknownBacilli	unknownBacilli	unknownBacilli	unknownBacilli
272	Bacteria;Firmicutes;Bacilli;Lactobacillales;Streptococcaceae;Streptococcus;Streptococcus pneumoniae	0.681519	0.784846	NA	only post-AB(all)	0	Bacteria	Firmicutes	Bacilli	Lactobacillales	Streptococcaceae	Streptococcus	Streptococcuspneumoniae
273	Bacteria;Bacteroidetes;Flavobacteriia;Flavobacteriales;Flavobacteriaceae;unknown Flavobacteriaceae;unknown Flavobacteriaceae	0.681519	0.784846	NA	only post-AB(all)	0	Bacteria	Bacteroidetes	Flavobacteriia	Flavobacteriales	Flavobacteriaceae	unknownFlavobacteriaceae	unknownFlavobacteriaceae
274	Bacteria;Actinobacteria;Coriobacteriia;Coriobacteriales;Atopobiaceae;unknown Atopobiaceae;unknown Atopobiaceae	0.681519	0.784846	NA	only post-AB(all)	0	Bacteria	Actinobacteria	Coriobacteriia	Coriobacteriales	Atopobiaceae	unknownAtopobiaceae	unknownAtopobiaceae
275	Bacteria;Firmicutes;Clostridia;Clostridiales;Lachnospiraceae;Shuttleworthia;Shuttleworthia satelles [C]	0.681519	0.784846	NA	only post-AB(all)	0	Bacteria	Firmicutes	Clostridia	Clostridiales	Lachnospiraceae	Shuttleworthia	ShuttleworthiasatellesC
276	Bacteria;Bacteria phylum incertae sedis;Bacteria class incertae sedis;Bacteria order incertae sedis;Bacteria fam. incertae sedis;Bacteria gen. incertae sedis;bacterium OL-1	0.681519	0.784846	NA	only post-AB(all)	0	Bacteria	Bacteriaphylumincertaesedis	Bacteriaclassincertaesedis	Bacteriaorderincertaesedis	Bacteriafam.incertaesedis	Bacteriagen.incertaesedis	bacteriumOL-1
277	Bacteria;Firmicutes;Clostridia;Clostridiales;Clostridiales Family XIII. Incertae Sedis;unknown Clostridiales Family XIII. Incertae Sedis;unknown Clostridiales Family XIII. Incertae Sedis	0.681519	0.784846	NA	only post-AB(all)	0	Bacteria	Firmicutes	Clostridia	Clostridiales	ClostridialesFamilyXIII.IncertaeSedis	unknownClostridialesFamilyXIII.IncertaeSedis	unknownClostridialesFamilyXIII.IncertaeSedis
278	Bacteria;Firmicutes;Clostridia;Clostridiales;Clostridiaceae;Clostridium;Clostridium celatum	0.681519	0.784846	NA	only post-AB(all)	0	Bacteria	Firmicutes	Clostridia	Clostridiales	Clostridiaceae	Clostridium	Clostridiumcelatum
279	Bacteria;Proteobacteria;Gammaproteobacteria;Enterobacteriales;Enterobacteriaceae;Hafnia;Hafnia alvei	0.681519	0.784846	NA	only post-AB(all)	0	Bacteria	Proteobacteria	Gammaproteobacteria	Enterobacteriales	Enterobacteriaceae	Hafnia	Hafniaalvei
280	Bacteria;Firmicutes;Bacilli;Lactobacillales;Streptococcaceae;Streptococcus;Streptococcus intermedius	0.681519	0.784846	NA	only post-AB(all)	0	Bacteria	Firmicutes	Bacilli	Lactobacillales	Streptococcaceae	Streptococcus	Streptococcusintermedius
281	Bacteria;Actinobacteria;Actinobacteria;Actinomycetales;Actinomycetaceae;Actinobaculum;Actinobaculum sp. oral taxon 183	0.681519	0.784846	NA	only post-AB(all)	0	Bacteria	Actinobacteria	Actinobacteria	Actinomycetales	Actinomycetaceae	Actinobaculum	Actinobaculumsp.oraltaxon183
282	Bacteria;Bacteroidetes;Bacteroidia;Bacteroidales;Rikenellaceae;Alistipes;Alistipes sp. An31A	0.681519	0.784846	NA	only post-AB(all)	0	Bacteria	Bacteroidetes	Bacteroidia	Bacteroidales	Rikenellaceae	Alistipes	Alistipessp.An31A
283	Bacteria;Firmicutes;Clostridia;Clostridiales;Clostridiaceae;Clostridium;Clostridium paraputrificum	0.681519	0.784846	NA	only post-AB(all)	0	Bacteria	Firmicutes	Clostridia	Clostridiales	Clostridiaceae	Clostridium	Clostridiumparaputrificum
284	Bacteria;Firmicutes;Clostridia;Clostridiales;Clostridiales Family XIII. Incertae Sedis;Mogibacterium;Mogibacterium timidum [C]	0.681519	0.784846	NA	only post-AB(all)	0	Bacteria	Firmicutes	Clostridia	Clostridiales	ClostridialesFamilyXIII.IncertaeSedis	Mogibacterium	MogibacteriumtimidumC
285	Bacteria;Firmicutes;Bacilli;Lactobacillales;Enterococcaceae;Enterococcus;Enterococcus sp. [C casseliflavus/faecalis/faecium]	0.681519	0.784846	NA	only post-AB(all)	0	Bacteria	Firmicutes	Bacilli	Lactobacillales	Enterococcaceae	Enterococcus	Enterococcussp.Ccasseliflavus/faecalis/faecium
286	Bacteria;Firmicutes;Tissierellia;Tissierellales;Peptoniphilaceae;Anaerococcus;Anaerococcus sp. [C obesiensis/vaginalis]	0.681519	0.784846	NA	only post-AB(all)	0	Bacteria	Firmicutes	Tissierellia	Tissierellales	Peptoniphilaceae	Anaerococcus	Anaerococcussp.Cobesiensis/vaginalis
287	Bacteria;Firmicutes;Clostridia;Clostridiales;Eubacteriaceae;Anaerofustis;Anaerofustis stercorihominis	0.681519	0.784846	NA	only post-AB(all)	0	Bacteria	Firmicutes	Clostridia	Clostridiales	Eubacteriaceae	Anaerofustis	Anaerofustisstercorihominis
288	Bacteria;Firmicutes;Erysipelotrichia;Erysipelotrichales;Erysipelotrichaceae;unknown Erysipelotrichaceae;unknown Erysipelotrichaceae	0.681519	0.784846	NA	only post-AB(all)	0	Bacteria	Firmicutes	Erysipelotrichia	Erysipelotrichales	Erysipelotrichaceae	unknownErysipelotrichaceae	unknownErysipelotrichaceae
289	Bacteria;Actinobacteria;Actinobacteria;Bifidobacteriales;Bifidobacteriaceae;Parascardovia;Parascardovia denticolens	0.681519	0.784846	NA	only post-AB(all)	0	Bacteria	Actinobacteria	Actinobacteria	Bifidobacteriales	Bifidobacteriaceae	Parascardovia	Parascardoviadenticolens
290	Bacteria;Firmicutes;Bacilli;Lactobacillales;Enterococcaceae;Tetragenococcus;Tetragenococcus halophilus	0.681519	0.784846	NA	only post-AB(all)	0	Bacteria	Firmicutes	Bacilli	Lactobacillales	Enterococcaceae	Tetragenococcus	Tetragenococcushalophilus
291	Bacteria;Firmicutes;Clostridia;Clostridiales;Peptostreptococcaceae;Peptostreptococcus;Peptostreptococcus anaerobius	0.681519	0.784846	NA	only post-AB(all)	0	Bacteria	Firmicutes	Clostridia	Clostridiales	Peptostreptococcaceae	Peptostreptococcus	Peptostreptococcusanaerobius
292	Bacteria;Bacteroidetes;Bacteroidia;Bacteroidales;Tannerellaceae;Parabacteroides;unknown Parabacteroides	0.681519	0.784846	NA	only post-AB(all)	0	Bacteria	Bacteroidetes	Bacteroidia	Bacteroidales	Tannerellaceae	Parabacteroides	unknownParabacteroides
293	Bacteria;Firmicutes;Clostridia;Clostridiales;Clostridiaceae;Clostridium;Clostridium sp. CAG:678	0.681519	0.784846	NA	only post-AB(all)	0	Bacteria	Firmicutes	Clostridia	Clostridiales	Clostridiaceae	Clostridium	Clostridiumsp.CAG:678
294	Bacteria;Firmicutes;Bacilli;Lactobacillales;Streptococcaceae;Streptococcus;Streptococcus sp. [C equinus/infantarius/lutetiensis]	0.681519	0.784846	NA	only post-AB(all)	0	Bacteria	Firmicutes	Bacilli	Lactobacillales	Streptococcaceae	Streptococcus	Streptococcussp.Cequinus/infantarius/lutetiensis
295	Bacteria;Firmicutes;Bacilli;Lactobacillales;Lactobacillaceae;Lactobacillus;Lactobacillus plantarum	0.681519	0.784846	NA	only post-AB(all)	0	Bacteria	Firmicutes	Bacilli	Lactobacillales	Lactobacillaceae	Lactobacillus	Lactobacillusplantarum
296	Bacteria;Firmicutes;Bacilli;Lactobacillales;Lactobacillaceae;Lactobacillus;Lactobacillus otakiensis	0.681519	0.784846	NA	only post-AB(all)	0	Bacteria	Firmicutes	Bacilli	Lactobacillales	Lactobacillaceae	Lactobacillus	Lactobacillusotakiensis
297	Bacteria;Firmicutes;Erysipelotrichia;Erysipelotrichales;Erysipelotrichaceae;candidatus Stoquefichus;candidatus Stoquefichus massiliensis	0.681519	0.784846	NA	only post-AB(all)	0	Bacteria	Firmicutes	Erysipelotrichia	Erysipelotrichales	Erysipelotrichaceae	candidatusStoquefichus	candidatusStoquefichusmassiliensis
298	Bacteria;Firmicutes;Bacilli;Lactobacillales;Lactobacillaceae;Lactobacillus;Lactobacillus sp. [C acidophilus/amylovorus]	0.681519	0.784846	NA	only post-AB(all)	0	Bacteria	Firmicutes	Bacilli	Lactobacillales	Lactobacillaceae	Lactobacillus	Lactobacillussp.Cacidophilus/amylovorus
299	Bacteria;Firmicutes;Clostridia;Clostridiales;Clostridiaceae;Clostridium;Clostridium butyricum	0.681519	0.784846	NA	only post-AB(all)	0	Bacteria	Firmicutes	Clostridia	Clostridiales	Clostridiaceae	Clostridium	Clostridiumbutyricum
300	Bacteria;Bacteroidetes;Bacteroidia;Bacteroidales;Prevotellaceae;Prevotella;Prevotella sp. CAG:1092	0.681519	0.784846	NA	only post-AB(all)	0	Bacteria	Bacteroidetes	Bacteroidia	Bacteroidales	Prevotellaceae	Prevotella	Prevotellasp.CAG:1092
301	Bacteria;Firmicutes;Bacilli;Lactobacillales;Leuconostocaceae;Leuconostoc;Leuconostoc lactis	0.681519	0.784846	NA	only post-AB(all)	0	Bacteria	Firmicutes	Bacilli	Lactobacillales	Leuconostocaceae	Leuconostoc	Leuconostoclactis
302	Bacteria;Proteobacteria;Gammaproteobacteria;Enterobacteriales;Enterobacteriaceae;Citrobacter;Citrobacter sp. [C freundii/werkmanii/youngae]	0.681519	0.784846	NA	only post-AB(all)	0	Bacteria	Proteobacteria	Gammaproteobacteria	Enterobacteriales	Enterobacteriaceae	Citrobacter	Citrobactersp.Cfreundii/werkmanii/youngae
303	Bacteria;Firmicutes;Bacilli;Lactobacillales;Enterococcaceae;Enterococcus;Enterococcus durans	0.681519	0.784846	NA	only post-AB(all)	0	Bacteria	Firmicutes	Bacilli	Lactobacillales	Enterococcaceae	Enterococcus	Enterococcusdurans
304	Bacteria;Firmicutes;Bacilli;Lactobacillales;Carnobacteriaceae;Carnobacterium;Carnobacterium divergens	0.681519	0.784846	NA	only post-AB(all)	0	Bacteria	Firmicutes	Bacilli	Lactobacillales	Carnobacteriaceae	Carnobacterium	Carnobacteriumdivergens
305	Bacteria;Firmicutes;Clostridia;Clostridiales;Lachnospiraceae;Robinsoniella;Robinsoniella peoriensis [C]	0.681519	0.784846	NA	only post-AB(all)	0	Bacteria	Firmicutes	Clostridia	Clostridiales	Lachnospiraceae	Robinsoniella	RobinsoniellapeoriensisC
306	Bacteria;Firmicutes;Bacilli;Lactobacillales;Lactobacillaceae;Lactobacillus;Lactobacillus johnsonii	0.681519	0.784846	NA	only post-AB(all)	0	Bacteria	Firmicutes	Bacilli	Lactobacillales	Lactobacillaceae	Lactobacillus	Lactobacillusjohnsonii
307	Bacteria;Firmicutes;Bacilli;Lactobacillales;Streptococcaceae;Streptococcus;Streptococcus equinus [C]	0.681519	0.784846	NA	only post-AB(all)	0	Bacteria	Firmicutes	Bacilli	Lactobacillales	Streptococcaceae	Streptococcus	StreptococcusequinusC
308	Bacteria;Firmicutes;Bacilli;Lactobacillales;Streptococcaceae;Streptococcus;Streptococcus agalactiae	0.681519	0.784846	NA	only post-AB(all)	0	Bacteria	Firmicutes	Bacilli	Lactobacillales	Streptococcaceae	Streptococcus	Streptococcusagalactiae
309	Bacteria;Firmicutes;Tissierellia;Tissierellales;Peptoniphilaceae;Peptoniphilus;Peptoniphilus harei	0.681519	0.784846	NA	only post-AB(all)	0	Bacteria	Firmicutes	Tissierellia	Tissierellales	Peptoniphilaceae	Peptoniphilus	Peptoniphilusharei
310	Bacteria;Proteobacteria;Gammaproteobacteria;Aeromonadales;Succinivibrionaceae;Succinivibrio;Succinivibrio dextrinosolvens	0.681519	0.784846	NA	only post-AB(all)	0	Bacteria	Proteobacteria	Gammaproteobacteria	Aeromonadales	Succinivibrionaceae	Succinivibrio	Succinivibriodextrinosolvens
311	Bacteria;Firmicutes;Clostridia;Clostridiales;Lachnospiraceae;Roseburia;Roseburia sp. 40_7	0.693611	0.796203	0.327555	pre-AB	0.0837872	Bacteria	Firmicutes	Clostridia	Clostridiales	Lachnospiraceae	Roseburia	Roseburiasp.40_7
312	Bacteria;Bacteroidetes;Bacteroidia;Bacteroidales;Bacteroidaceae;Bacteroides;Bacteroides coprocola	0.708582	0.805416	NA	post-AB(all)	0	Bacteria	Bacteroidetes	Bacteroidia	Bacteroidales	Bacteroidaceae	Bacteroides	Bacteroidescoprocola
313	Bacteria;Firmicutes;Tissierellia;Tissierellales;Peptoniphilaceae;Parvimonas;Parvimonas micra	0.710661	0.805416	NA	pre-AB	0	Bacteria	Firmicutes	Tissierellia	Tissierellales	Peptoniphilaceae	Parvimonas	Parvimonasmicra
314	Bacteria;Firmicutes;Clostridia;Clostridiales;Peptostreptococcaceae;Peptostreptococcus;Peptostreptococcus stomatis	0.710661	0.805416	NA	pre-AB	0	Bacteria	Firmicutes	Clostridia	Clostridiales	Peptostreptococcaceae	Peptostreptococcus	Peptostreptococcusstomatis
315	Bacteria;Firmicutes;Bacilli;Lactobacillales;Lactobacillaceae;Lactobacillus;Lactobacillus acidophilus	0.710661	0.805416	NA	pre-AB	0	Bacteria	Firmicutes	Bacilli	Lactobacillales	Lactobacillaceae	Lactobacillus	Lactobacillusacidophilus
316	Bacteria;Firmicutes;Clostridia;Clostridiales;Clostridiales fam. incertae sedis;Clostridiales gen. incertae sedis;butyrate-producing bacterium SS3/4	0.718984	0.805538	0.457537	pre-AB	0.544617	Bacteria	Firmicutes	Clostridia	Clostridiales	Clostridialesfam.incertaesedis	Clostridialesgen.incertaesedis	butyrate-producingbacteriumSS3/4
317	Bacteria;Actinobacteria;Coriobacteriia;Eggerthellales;Eggerthellaceae;Eggerthella;Eggerthella lenta [C Clostridioides difficile]	0.720235	0.805538	-0.585585	post-AB(all)	0.0418936	Bacteria	Actinobacteria	Coriobacteriia	Eggerthellales	Eggerthellaceae	Eggerthella	EggerthellalentaCClostridioidesdifficile
318	Bacteria;Actinobacteria;Actinobacteria;Bifidobacteriales;Bifidobacteriaceae;Bifidobacterium;Bifidobacterium longum [C]	0.721118	0.805538	-0.978468	post-AB(all)	0.293255	Bacteria	Actinobacteria	Actinobacteria	Bifidobacteriales	Bifidobacteriaceae	Bifidobacterium	BifidobacteriumlongumC
319	Bacteria;Firmicutes;Clostridia;Clostridiales;Ruminococcaceae;Subdoligranulum;Subdoligranulum sp. 4_3_54A2FAA	0.721118	0.805538	-0.594605	post-AB(all)	0.0418936	Bacteria	Firmicutes	Clostridia	Clostridiales	Ruminococcaceae	Subdoligranulum	Subdoligranulumsp.4_3_54A2FAA
320	Bacteria;Firmicutes;Clostridia;Clostridiales;Lachnospiraceae;Roseburia;unknown Roseburia	0.722051	0.805538	0.196285	pre-AB	2.26225	Bacteria	Firmicutes	Clostridia	Clostridiales	Lachnospiraceae	Roseburia	unknownRoseburia
321	Bacteria;Firmicutes;Clostridia;Clostridiales;Clostridiaceae;Hungatella;Hungatella hathewayi	0.76791	0.854031	-0.517888	post-AB(all)	0.0418936	Bacteria	Firmicutes	Clostridia	Clostridiales	Clostridiaceae	Hungatella	Hungatellahathewayi
322	Bacteria;Firmicutes;Bacilli;Lactobacillales;Lactobacillaceae;Lactobacillus;Lactobacillus sanfranciscensis	0.779232	0.863931	NA	post-AB(all)	0	Bacteria	Firmicutes	Bacilli	Lactobacillales	Lactobacillaceae	Lactobacillus	Lactobacillussanfranciscensis
323	Bacteria;Firmicutes;Clostridia;Clostridiales;Lachnospiraceae;Blautia;[Ruminococcus] torques [C]	0.802045	0.882596	0.337734	pre-AB	0.209468	Bacteria	Firmicutes	Clostridia	Clostridiales	Lachnospiraceae	Blautia	RuminococcustorquesC
324	Bacteria;Firmicutes;Bacilli;Lactobacillales;Streptococcaceae;Streptococcus;Streptococcus parasanguinis	0.802045	0.882596	-0.517319	post-AB(all)	0	Bacteria	Firmicutes	Bacilli	Lactobacillales	Streptococcaceae	Streptococcus	Streptococcusparasanguinis
325	Bacteria;Firmicutes;Clostridia;Clostridiales;Lachnospiraceae;Anaerostipes;Anaerostipes hadrus [C]	0.803484	0.882596	0.387718	pre-AB	0.335149	Bacteria	Firmicutes	Clostridia	Clostridiales	Lachnospiraceae	Anaerostipes	AnaerostipeshadrusC
326	Bacteria;Firmicutes;Bacilli;Lactobacillales;Streptococcaceae;Streptococcus;Streptococcus sp. [C equinus/gallolyticus/macedonicus/pasteurianus]	0.82672	0.904225	NA	pre-AB	0	Bacteria	Firmicutes	Bacilli	Lactobacillales	Streptococcaceae	Streptococcus	Streptococcussp.Cequinus/gallolyticus/macedonicus/pasteurianus
327	Bacteria;Firmicutes;Clostridia;Clostridiales;Eubacteriaceae;Eubacterium;Eubacterium ventriosum	0.829073	0.904225	-0.527427	post-AB(all)	0.293255	Bacteria	Firmicutes	Clostridia	Clostridiales	Eubacteriaceae	Eubacterium	Eubacteriumventriosum
328	Bacteria;Firmicutes;Clostridia;Clostridiales;Clostridiales fam. incertae sedis;Flavonifractor;Flavonifractor plautii [C]	0.830773	0.904225	-0.82134	post-AB(all)	0.167574	Bacteria	Firmicutes	Clostridia	Clostridiales	Clostridialesfam.incertaesedis	Flavonifractor	FlavonifractorplautiiC
329	Bacteria;Bacteroidetes;Bacteroidia;Bacteroidales;Bacteroidaceae;Bacteroides;Bacteroides massiliensis	0.841339	0.910176	NA	post-AB(all)	0	Bacteria	Bacteroidetes	Bacteroidia	Bacteroidales	Bacteroidaceae	Bacteroides	Bacteroidesmassiliensis
330	Bacteria;Firmicutes;Bacilli;Bacillales;Bacillales Family XI. Incertae Sedis;Gemella;Gemella haemolysans	0.841339	0.910176	NA	post-AB(all)	0	Bacteria	Firmicutes	Bacilli	Bacillales	BacillalesFamilyXI.IncertaeSedis	Gemella	Gemellahaemolysans
331	Bacteria;Firmicutes;Clostridia;Clostridiales;Ruminococcaceae;Ruminococcus;Ruminococcus sp. CAG:177	0.851754	0.91866	NA	post-AB(all)	0	Bacteria	Firmicutes	Clostridia	Clostridiales	Ruminococcaceae	Ruminococcus	Ruminococcussp.CAG:177
332	Bacteria;Firmicutes;Bacilli;Lactobacillales;Lactobacillaceae;Lactobacillus;Lactobacillus sp. [C casei/paracasei]	0.856335	0.918709	0.282553	pre-AB	0.879765	Bacteria	Firmicutes	Bacilli	Lactobacillales	Lactobacillaceae	Lactobacillus	Lactobacillussp.Ccasei/paracasei
333	Bacteria;Firmicutes;Clostridia;Clostridiales;Ruminococcaceae;Faecalibacterium;unknown Faecalibacterium	0.858925	0.918709	0.466671	pre-AB	1.84332	Bacteria	Firmicutes	Clostridia	Clostridiales	Ruminococcaceae	Faecalibacterium	unknownFaecalibacterium
334	Bacteria;Firmicutes;Erysipelotrichia;Erysipelotrichales;Erysipelotrichaceae;Erysipelatoclostridium;[Clostridium] spiroforme	0.85952	0.918709	NA	post-AB(all)	0	Bacteria	Firmicutes	Erysipelotrichia	Erysipelotrichales	Erysipelotrichaceae	Erysipelatoclostridium	Clostridiumspiroforme
335	Bacteria;candidatus Saccharibacteria;unknown candidatus Saccharibacteria;unknown candidatus Saccharibacteria;unknown candidatus Saccharibacteria;unknown candidatus Saccharibacteria;unknown candidatus Saccharibacteria	0.876858	0.931662	0	pre-AB	0	Bacteria	candidatusSaccharibacteria	unknowncandidatusSaccharibacteria	unknowncandidatusSaccharibacteria	unknowncandidatusSaccharibacteria	unknowncandidatusSaccharibacteria	unknowncandidatusSaccharibacteria
336	Bacteria;Actinobacteria;Actinobacteria;Actinomycetales;Actinomycetaceae;Actinomyces;Actinomyces sp. S6-Spd3	0.876858	0.931662	0	pre-AB	0	Bacteria	Actinobacteria	Actinobacteria	Actinomycetales	Actinomycetaceae	Actinomyces	Actinomycessp.S6-Spd3
337	Bacteria;Firmicutes;Negativicutes;Veillonellales;Veillonellaceae;Veillonella;Veillonella parvula [C]	0.886086	0.938673	0.388618	pre-AB	0.837872	Bacteria	Firmicutes	Negativicutes	Veillonellales	Veillonellaceae	Veillonella	VeillonellaparvulaC
338	Bacteria;Bacteroidetes;Bacteroidia;Bacteroidales;Bacteroidaceae;Bacteroides;Bacteroides plebeius	0.912841	0.95505	NA	pre-AB	0	Bacteria	Bacteroidetes	Bacteroidia	Bacteroidales	Bacteroidaceae	Bacteroides	Bacteroidesplebeius
339	Bacteria;Proteobacteria;Betaproteobacteria;Burkholderiales;Sutterellaceae;Sutterella;Sutterella wadsworthensis	0.912841	0.95505	NA	pre-AB	0.0837872	Bacteria	Proteobacteria	Betaproteobacteria	Burkholderiales	Sutterellaceae	Sutterella	Sutterellawadsworthensis
340	Bacteria;Firmicutes;Erysipelotrichia;Erysipelotrichales;Erysipelotrichaceae;Holdemanella;Holdemanella biformis	0.912841	0.95505	NA	pre-AB	0	Bacteria	Firmicutes	Erysipelotrichia	Erysipelotrichales	Erysipelotrichaceae	Holdemanella	Holdemanellabiformis
341	Bacteria;Firmicutes;Erysipelotrichia;Erysipelotrichales;Erysipelotrichaceae;Erysipelatoclostridium;[Clostridium] innocuum [C Clostridioides difficile]	0.9135	0.95505	-0.537364	post-AB(all)	0.0418936	Bacteria	Firmicutes	Erysipelotrichia	Erysipelotrichales	Erysipelotrichaceae	Erysipelatoclostridium	ClostridiuminnocuumCClostridioidesdifficile
342	Bacteria;Firmicutes;Clostridia;Clostridiales;Lachnospiraceae;Tyzzerella;Tyzzerella nexilis	0.920272	0.95505	NA	post-AB(all)	0.0418936	Bacteria	Firmicutes	Clostridia	Clostridiales	Lachnospiraceae	Tyzzerella	Tyzzerellanexilis
343	Bacteria;Firmicutes;Clostridia;Clostridiales;Lachnospiraceae;Blautia;Blautia producta	0.920272	0.95505	NA	post-AB(all)	0	Bacteria	Firmicutes	Clostridia	Clostridiales	Lachnospiraceae	Blautia	Blautiaproducta
344	Bacteria;Firmicutes;Clostridia;Clostridiales;Lachnospiraceae;Anaerostipes;Anaerostipes caccae [C]	0.920272	0.95505	NA	post-AB(all)	0	Bacteria	Firmicutes	Clostridia	Clostridiales	Lachnospiraceae	Anaerostipes	AnaerostipescaccaeC
345	Bacteria;Bacteroidetes;Bacteroidia;Bacteroidales;Prevotellaceae;Prevotella;Prevotella buccae [C]	0.925554	0.957747	NA	post-AB(all)	0.418936	Bacteria	Bacteroidetes	Bacteroidia	Bacteroidales	Prevotellaceae	Prevotella	PrevotellabuccaeC
346	Bacteria;Firmicutes;Erysipelotrichia;Erysipelotrichales;Erysipelotrichaceae;Erysipelotrichaceae gen. [C Coprobacillus/Erysipelatoclostridium];Erysipelotrichaceae sp. [C Coprobacillus/Erysipelatoclostridium ramosum]	0.940416	0.970314	-0.813482	post-AB(all)	0	Bacteria	Firmicutes	Erysipelotrichia	Erysipelotrichales	Erysipelotrichaceae	Erysipelotrichaceaegen.CCoprobacillus/Erysipelatoclostridium	Erysipelotrichaceaesp.CCoprobacillus/Erysipelatoclostridiumramosum
347	Bacteria;Firmicutes;Clostridia;Clostridiales;unknown Clostridiales;unknown Clostridiales;unknown Clostridiales	0.945182	0.97242	0.482926	pre-AB	14.5371	Bacteria	Firmicutes	Clostridia	Clostridiales	unknownClostridiales	unknownClostridiales	unknownClostridiales
348	Bacteria;Firmicutes;Negativicutes;Veillonellales;Veillonellaceae;Veillonella;unknown Veillonella	0.968347	0.99339	NA	post-AB(all)	0	Bacteria	Firmicutes	Negativicutes	Veillonellales	Veillonellaceae	Veillonella	unknownVeillonella
349	Bacteria;Actinobacteria;Coriobacteriia;Coriobacteriales;Coriobacteriaceae;Collinsella;Collinsella aerofaciens [C]	0.971642	0.993915	0.251994	pre-AB	1.04734	Bacteria	Actinobacteria	Coriobacteriia	Coriobacteriales	Coriobacteriaceae	Collinsella	CollinsellaaerofaciensC
350	Bacteria;Firmicutes;Clostridia;Clostridiales;Clostridiaceae;Clostridium;unknown Clostridium	1	1	0.452212	pre-AB	1.63385	Bacteria	Firmicutes	Clostridia	Clostridiales	Clostridiaceae	Clostridium	unknownClostridium
351	Bacteria;Bacteroidetes;Bacteroidia;Bacteroidales;Porphyromonadaceae;Parabacteroides;Parabacteroides merdae	1	1	NA	pre-AB	0	Bacteria	Bacteroidetes	Bacteroidia	Bacteroidales	Porphyromonadaceae	Parabacteroides	Parabacteroidesmerdae
352	Bacteria;Firmicutes;Clostridia;Clostridiales;Ruminococcaceae;Ruminococcus;Ruminococcus bicirculans	1	1	0.414859	pre-AB	0.754085	Bacteria	Firmicutes	Clostridia	Clostridiales	Ruminococcaceae	Ruminococcus	Ruminococcusbicirculans
353	Bacteria;Bacteroidetes;Bacteroidia;Bacteroidales;Rikenellaceae;Alistipes;Alistipes shahii	1	1	NA	post-AB(all)	0	Bacteria	Bacteroidetes	Bacteroidia	Bacteroidales	Rikenellaceae	Alistipes	Alistipesshahii
354	Bacteria;Chloroflexi;Dehalococcoidia;Dehalococcoidales;unknown Dehalococcoidales;unknown Dehalococcoidales;unknown Dehalococcoidales	1	1	NA	post-AB(all)	0.209468	Bacteria	Chloroflexi	Dehalococcoidia	Dehalococcoidales	unknownDehalococcoidales	unknownDehalococcoidales	unknownDehalococcoidales
355	Bacteria;Firmicutes;Clostridia;Clostridiales;Lachnospiraceae;Blautia;Blautia obeum	1	1	0.495958	pre-AB	0.377042	Bacteria	Firmicutes	Clostridia	Clostridiales	Lachnospiraceae	Blautia	Blautiaobeum
356	Bacteria;Firmicutes;Bacilli;Lactobacillales;Streptococcaceae;Streptococcus;Streptococcus thermophilus	1	1	0.444954	pre-AB	0.879765	Bacteria	Firmicutes	Bacilli	Lactobacillales	Streptococcaceae	Streptococcus	Streptococcusthermophilus
357	Bacteria;Firmicutes;Bacilli;Lactobacillales;Streptococcaceae;Lactococcus;Lactococcus lactis	1	1	0.318097	pre-AB	0.544617	Bacteria	Firmicutes	Bacilli	Lactobacillales	Streptococcaceae	Lactococcus	Lactococcuslactis

## Sheet: motu2_B_A_1_2_o
Rank	Feature name	p-value	q-value	Direction	FeatureSum (%)	Superkingdom	Phylum	Class	Order	Family	Genus	Species
1	Bacteria;Actinobacteria;Actinobacteria;Propionibacteriales;Propionibacteriaceae;Propionibacterium;Propionibacterium freudenreichii	1.31345e-17	8.80012e-15	1st-AB = 2nd-AB = pre-AB > post-AB>>>other Subjects	0.0315532	Bacteria	Actinobacteria	Actinobacteria	Propionibacteriales	Propionibacteriaceae	Propionibacterium	Propionibacteriumfreudenreichii
2	Bacteria;Firmicutes;Bacilli;Lactobacillales;Lactobacillaceae;Lactobacillus;Lactobacillus sp. [C casei/paracasei]	1.25649e-15	4.20923e-13	1st-AB = 2nd-AB = pre-AB>>>other Subjects>>>post-AB	0.165654	Bacteria	Firmicutes	Bacilli	Lactobacillales	Lactobacillaceae	Lactobacillus	Lactobacillussp.Ccasei/paracasei
3	Bacteria;Firmicutes;Clostridia;Clostridiales;Lachnospiraceae;Lachnoclostridium;[Clostridium] clostridioforme	3.30844e-14	7.38886e-12	2nd-AB = post-AB>>>other Subjects = pre-AB = 1st-AB	0.0946596	Bacteria	Firmicutes	Clostridia	Clostridiales	Lachnospiraceae	Lachnoclostridium	Clostridiumclostridioforme
4	Bacteria;Firmicutes;Bacilli;Lactobacillales;Enterococcaceae;Tetragenococcus;Tetragenococcus halophilus	8.64624e-13	1.1586e-10	1st-AB>>>other Subjects = pre-AB = 2nd-AB = post-AB	0	Bacteria	Firmicutes	Bacilli	Lactobacillales	Enterococcaceae	Tetragenococcus	Tetragenococcushalophilus
5	Bacteria;Firmicutes;Bacilli;Lactobacillales;Carnobacteriaceae;Carnobacterium;Carnobacterium divergens	8.64624e-13	1.1586e-10	1st-AB>>>other Subjects = pre-AB = 2nd-AB = post-AB	0	Bacteria	Firmicutes	Bacilli	Lactobacillales	Carnobacteriaceae	Carnobacterium	Carnobacteriumdivergens
6	Bacteria;Firmicutes;Bacilli;Lactobacillales;Aerococcaceae;Abiotrophia;Abiotrophia defectiva	1.9689e-12	2.1986e-10	1st-AB>>>other Subjects = pre-AB = 2nd-AB = post-AB	0	Bacteria	Firmicutes	Bacilli	Lactobacillales	Aerococcaceae	Abiotrophia	Abiotrophiadefectiva
7	Bacteria;Firmicutes;Bacilli;Lactobacillales;Leuconostocaceae;Leuconostoc;Leuconostoc carnosum	2.28546e-11	2.18751e-09	1st-AB>>>other Subjects>>>pre-AB = 2nd-AB = post-AB	0	Bacteria	Firmicutes	Bacilli	Lactobacillales	Leuconostocaceae	Leuconostoc	Leuconostoccarnosum
8	Bacteria;Firmicutes;Bacilli;Lactobacillales;Lactobacillaceae;Lactobacillus;Lactobacillus rhamnosus	7.4655e-11	6.25236e-09	1st-AB>>>other Subjects = pre-AB = 2nd-AB = post-AB	0.0078883	Bacteria	Firmicutes	Bacilli	Lactobacillales	Lactobacillaceae	Lactobacillus	Lactobacillusrhamnosus
9	Bacteria;Actinobacteria;Coriobacteriia;Coriobacteriales;Atopobiaceae;Olsenella;Olsenella uli	2.26915e-10	1.68925e-08	1st-AB>>>other Subjects = pre-AB = 2nd-AB = post-AB	0	Bacteria	Actinobacteria	Coriobacteriia	Coriobacteriales	Atopobiaceae	Olsenella	Olsenellauli
10	Bacteria;Firmicutes;Clostridia;Clostridiales;Clostridiaceae;Clostridium;Clostridium sp. 7_2_43FAA	5.33636e-10	3.57536e-08	other Subjects = pre-AB = 1st-AB = 2nd-AB > post-AB	0.0157766	Bacteria	Firmicutes	Clostridia	Clostridiales	Clostridiaceae	Clostridium	Clostridiumsp.7_2_43FAA
11	Bacteria;Actinobacteria;Actinobacteria;Corynebacteriales;Corynebacteriaceae;Corynebacterium;Corynebacterium durum	9.35658e-10	5.69901e-08	pre-AB>>>other Subjects = 1st-AB = 2nd-AB = post-AB	0	Bacteria	Actinobacteria	Actinobacteria	Corynebacteriales	Corynebacteriaceae	Corynebacterium	Corynebacteriumdurum
12	Bacteria;Firmicutes;Bacilli;Lactobacillales;Lactobacillaceae;Lactobacillus;Lactobacillus sanfranciscensis	1.60775e-09	8.97663e-08	1st-AB>>>other Subjects>> pre-AB = 2nd-AB = post-AB	0	Bacteria	Firmicutes	Bacilli	Lactobacillales	Lactobacillaceae	Lactobacillus	Lactobacillussanfranciscensis
13	Bacteria;Firmicutes;Clostridia;Clostridiales;Peptostreptococcaceae;Peptostreptococcus;Peptostreptococcus stomatis	1.85758e-09	9.56084e-08	1st-AB>>>other Subjects>= pre-AB = 2nd-AB = post-AB	0	Bacteria	Firmicutes	Clostridia	Clostridiales	Peptostreptococcaceae	Peptostreptococcus	Peptostreptococcusstomatis
14	Bacteria;Bacteroidetes;Bacteroidia;Bacteroidales;Bacteroidaceae;Bacteroides;Bacteroides sp. [C rodentium/uniformis]	1.99779e-09	9.56084e-08	pre-AB = other Subjects>> 2nd-AB = post-AB = 1st-AB	4.40956	Bacteria	Bacteroidetes	Bacteroidia	Bacteroidales	Bacteroidaceae	Bacteroides	Bacteroidessp.Crodentium/uniformis
15	Bacteria;Bacteroidetes;Bacteroidia;Bacteroidales;Bacteroidales fam. [C Bacteroidaceae/Porphyromonadaceae];Bacteroidales gen. [C Bacteroides/Porphyromonas/Parabacteroides];Bacteroidales gen. [C Bacteroides sp./Porphyromonas sp./Parabacteroides distasonis]	5.73532e-09	2.56178e-07	2nd-AB>>>post-AB = pre-AB = 1st-AB = other Subjects	4.36223	Bacteria	Bacteroidetes	Bacteroidia	Bacteroidales	Bacteroidalesfam.CBacteroidaceae/Porphyromonadaceae	Bacteroidalesgen.CBacteroides/Porphyromonas/Parabacteroides	Bacteroidalesgen.CBacteroidessp./Porphyromonassp./Parabacteroidesdistasonis
16	Bacteria;Bacteroidetes;Bacteroidia;Bacteroidales;Bacteroidaceae;Bacteroides;Bacteroides xylanisolvens [C]	6.9745e-09	2.92057e-07	other Subjects = pre-AB = 1st-AB = 2nd-AB = post-AB	1.34101	Bacteria	Bacteroidetes	Bacteroidia	Bacteroidales	Bacteroidaceae	Bacteroides	BacteroidesxylanisolvensC
17	Bacteria;Bacteroidetes;Bacteroidia;Bacteroidales;Bacteroidaceae;Bacteroides;Bacteroides sp. [C fragilis/ovatus]	1.15718e-08	4.45e-07	pre-AB = other Subjects>= 1st-AB = 2nd-AB = post-AB	2.85557	Bacteria	Bacteroidetes	Bacteroidia	Bacteroidales	Bacteroidaceae	Bacteroides	Bacteroidessp.Cfragilis/ovatus
18	Bacteria;Firmicutes;Bacilli;Lactobacillales;Lactobacillaceae;Lactobacillus;Lactobacillus curvatus	1.19552e-08	4.45e-07	1st-AB>>>other Subjects > pre-AB = 2nd-AB = post-AB	0	Bacteria	Firmicutes	Bacilli	Lactobacillales	Lactobacillaceae	Lactobacillus	Lactobacilluscurvatus
19	Bacteria;Firmicutes;Bacilli;Lactobacillales;Leuconostocaceae;Weissella;Weissella halotolerans	1.32192e-08	4.66151e-07	1st-AB>>>other Subjects = pre-AB = 2nd-AB = post-AB	0	Bacteria	Firmicutes	Bacilli	Lactobacillales	Leuconostocaceae	Weissella	Weissellahalotolerans
20	Bacteria;Proteobacteria;Deltaproteobacteria;Desulfovibrionales;Desulfovibrionaceae;Desulfovibrio;Desulfovibrio sp. [C 3_1_syn3/6_1_46AFAA]	3.25366e-08	1.08998e-06	post-AB>>>other Subjects = pre-AB = 1st-AB = 2nd-AB	0.0157766	Bacteria	Proteobacteria	Deltaproteobacteria	Desulfovibrionales	Desulfovibrionaceae	Desulfovibrio	Desulfovibriosp.C3_1_syn3/6_1_46AFAA
21	Bacteria;Firmicutes;Negativicutes;Selenomonadales;unknown Selenomonadales;unknown Selenomonadales;unknown Selenomonadales	3.49487e-08	1.11503e-06	other Subjects>>>pre-AB = 1st-AB = 2nd-AB = post-AB	0	Bacteria	Firmicutes	Negativicutes	Selenomonadales	unknownSelenomonadales	unknownSelenomonadales	unknownSelenomonadales
22	Bacteria;Firmicutes;Clostridia;Clostridiales;Clostridiaceae;Clostridium;Clostridium sp. CAG:230	3.68419e-08	1.122e-06	pre-AB>>>other Subjects = 1st-AB = 2nd-AB = post-AB	0.0157766	Bacteria	Firmicutes	Clostridia	Clostridiales	Clostridiaceae	Clostridium	Clostridiumsp.CAG:230
23	Bacteria;Firmicutes;Bacilli;Lactobacillales;Streptococcaceae;Lactococcus;Lactococcus lactis	3.91591e-08	1.14072e-06	2nd-AB = 1st-AB = pre-AB = post-AB>> other Subjects	0.102548	Bacteria	Firmicutes	Bacilli	Lactobacillales	Streptococcaceae	Lactococcus	Lactococcuslactis
24	Bacteria;Firmicutes;Clostridia;Clostridiales;Ruminococcaceae;Faecalibacterium;Faecalibacterium prausnitzii	4.11954e-08	1.15004e-06	post-AB = pre-AB>> other Subjects = 2nd-AB = 1st-AB	3.50241	Bacteria	Firmicutes	Clostridia	Clostridiales	Ruminococcaceae	Faecalibacterium	Faecalibacteriumprausnitzii
25	Bacteria;Firmicutes;Clostridia;Clostridiales;Eubacteriaceae;Eubacterium;Eubacterium sp. CAG:274	6.81855e-08	1.82737e-06	post-AB>= pre-AB = 1st-AB = other Subjects = 2nd-AB	0.0473298	Bacteria	Firmicutes	Clostridia	Clostridiales	Eubacteriaceae	Eubacterium	Eubacteriumsp.CAG:274
26	Bacteria;Firmicutes;Clostridia;Clostridiales;Eubacteriaceae;Eubacterium;unknown Eubacterium	9.08517e-08	2.34118e-06	pre-AB = post-AB>>>other Subjects = 1st-AB = 2nd-AB	0.291867	Bacteria	Firmicutes	Clostridia	Clostridiales	Eubacteriaceae	Eubacterium	unknownEubacterium
27	Bacteria;Actinobacteria;Coriobacteriia;Coriobacteriales;Atopobiaceae;Olsenella;Olsenella sp. oral taxon 807	2.39399e-07	5.94063e-06	1st-AB>>>other Subjects = pre-AB = 2nd-AB = post-AB	0	Bacteria	Actinobacteria	Coriobacteriia	Coriobacteriales	Atopobiaceae	Olsenella	Olsenellasp.oraltaxon807
28	Bacteria;Bacteroidetes;Bacteroidia;Bacteroidales;Rikenellaceae;Alistipes;Alistipes shahii	2.63726e-07	6.3106e-06	other Subjects > pre-AB = 1st-AB = 2nd-AB = post-AB	0.662617	Bacteria	Bacteroidetes	Bacteroidia	Bacteroidales	Rikenellaceae	Alistipes	Alistipesshahii
29	Bacteria;Firmicutes;Clostridia;Clostridiales;Lachnospiraceae;Roseburia;Roseburia inulinivorans	2.89094e-07	6.67906e-06	pre-AB = post-AB>> other Subjects>= 1st-AB = 2nd-AB	0.93082	Bacteria	Firmicutes	Clostridia	Clostridiales	Lachnospiraceae	Roseburia	Roseburiainulinivorans
30	Bacteria;Actinobacteria;Actinobacteria;Bifidobacteriales;Bifidobacteriaceae;Parascardovia;Parascardovia denticolens	3.95847e-07	8.84058e-06	1st-AB>>>other Subjects = pre-AB = 2nd-AB = post-AB	0	Bacteria	Actinobacteria	Actinobacteria	Bifidobacteriales	Bifidobacteriaceae	Parascardovia	Parascardoviadenticolens
31	Bacteria;Bacteroidetes;Flavobacteriia;Flavobacteriales;Flavobacteriaceae;unknown Flavobacteriaceae;unknown Flavobacteriaceae	5.92503e-07	1.28057e-05	1st-AB>>>other Subjects = pre-AB = 2nd-AB = post-AB	0	Bacteria	Bacteroidetes	Flavobacteriia	Flavobacteriales	Flavobacteriaceae	unknownFlavobacteriaceae	unknownFlavobacteriaceae
32	Bacteria;Firmicutes;Bacilli;Lactobacillales;Enterococcaceae;Enterococcus;Enterococcus faecalis [C]	6.16487e-07	1.29077e-05	other Subjects = pre-AB = 1st-AB = 2nd-AB = post-AB	0.0078883	Bacteria	Firmicutes	Bacilli	Lactobacillales	Enterococcaceae	Enterococcus	EnterococcusfaecalisC
33	Bacteria;Firmicutes;Clostridia;Clostridiales;Clostridiales fam. incertae sedis;Clostridiales gen. incertae sedis;butyrate-producing bacterium SS3/4	7.16876e-07	1.44137e-05	post-AB>= pre-AB>= other Subjects>= 1st-AB = 2nd-AB	0.157766	Bacteria	Firmicutes	Clostridia	Clostridiales	Clostridialesfam.incertaesedis	Clostridialesgen.incertaesedis	butyrate-producingbacteriumSS3/4
34	Bacteria;Bacteroidetes;Bacteroidia;Bacteroidales;Rikenellaceae;Alistipes;Alistipes obesi	7.38525e-07	1.44137e-05	other Subjects>> pre-AB = 1st-AB = 2nd-AB = post-AB	0.307644	Bacteria	Bacteroidetes	Bacteroidia	Bacteroidales	Rikenellaceae	Alistipes	Alistipesobesi
35	Bacteria;Bacteroidetes;Bacteroidia;Bacteroidales;Porphyromonadaceae;Parabacteroides;Parabacteroides merdae	7.52952e-07	1.44137e-05	other Subjects > pre-AB = 1st-AB = 2nd-AB = post-AB	1.08859	Bacteria	Bacteroidetes	Bacteroidia	Bacteroidales	Porphyromonadaceae	Parabacteroides	Parabacteroidesmerdae
36	Bacteria;Firmicutes;Bacilli;Lactobacillales;Streptococcaceae;Streptococcus;Streptococcus thermophilus	8.4724e-07	1.57681e-05	1st-AB = 2nd-AB = pre-AB = post-AB>>>other Subjects	0.299755	Bacteria	Firmicutes	Bacilli	Lactobacillales	Streptococcaceae	Streptococcus	Streptococcusthermophilus
37	Bacteria;Actinobacteria;Actinobacteria;Actinomycetales;Actinomycetaceae;Actinomyces;Actinomyces sp. oral taxon 448	9.70475e-07	1.75735e-05	pre-AB>>>other Subjects = 1st-AB = 2nd-AB = post-AB	0	Bacteria	Actinobacteria	Actinobacteria	Actinomycetales	Actinomycetaceae	Actinomyces	Actinomycessp.oraltaxon448
38	Bacteria;Actinobacteria;Actinobacteria;Actinomycetales;Actinomycetaceae;Actinomyces;Actinomyces dentalis	1.07008e-06	1.88673e-05	pre-AB>>>other Subjects = 1st-AB = 2nd-AB = post-AB	0	Bacteria	Actinobacteria	Actinobacteria	Actinomycetales	Actinomycetaceae	Actinomyces	Actinomycesdentalis
39	Bacteria;Firmicutes;Bacilli;Bacillales;Bacillales Family XI. Incertae Sedis;Gemella;Gemella morbillorum	1.4882e-06	2.55664e-05	pre-AB>>>other Subjects = 1st-AB = 2nd-AB = post-AB	0	Bacteria	Firmicutes	Bacilli	Bacillales	BacillalesFamilyXI.IncertaeSedis	Gemella	Gemellamorbillorum
40	Bacteria;Firmicutes;Clostridia;Clostridiales;Lachnospiraceae;Lachnoclostridium;[Clostridium] saccharolyticum [C]	1.55387e-06	2.60272e-05	post-AB>>>other Subjects = pre-AB = 1st-AB = 2nd-AB	0.0236649	Bacteria	Firmicutes	Clostridia	Clostridiales	Lachnospiraceae	Lachnoclostridium	ClostridiumsaccharolyticumC
41	Bacteria;Firmicutes;Bacilli;Lactobacillales;Lactobacillaceae;Pediococcus;Pediococcus pentosaceus	1.65205e-06	2.69969e-05	other Subjects = pre-AB = 1st-AB = 2nd-AB>= post-AB	0	Bacteria	Firmicutes	Bacilli	Lactobacillales	Lactobacillaceae	Pediococcus	Pediococcuspentosaceus
42	Bacteria;Proteobacteria;Betaproteobacteria;Burkholderiales;Comamonadaceae;Variovorax;Variovorax paradoxus	2.12087e-06	3.3833e-05	other Subjects>>>pre-AB = 1st-AB = 2nd-AB = post-AB	0	Bacteria	Proteobacteria	Betaproteobacteria	Burkholderiales	Comamonadaceae	Variovorax	Variovoraxparadoxus
43	Bacteria;Proteobacteria;Gammaproteobacteria;Enterobacteriales;Enterobacteriaceae;Klebsiella;Klebsiella sp. [C michiganensis/oxytoca]	2.71634e-06	4.23244e-05	other Subjects>>>pre-AB = 1st-AB = 2nd-AB = post-AB	0	Bacteria	Proteobacteria	Gammaproteobacteria	Enterobacteriales	Enterobacteriaceae	Klebsiella	Klebsiellasp.Cmichiganensis/oxytoca
44	Bacteria;Firmicutes;Negativicutes;Veillonellales;Veillonellaceae;Megasphaera;Megasphaera elsdenii	3.80584e-06	5.79526e-05	1st-AB>>>other Subjects = pre-AB = 2nd-AB = post-AB	0	Bacteria	Firmicutes	Negativicutes	Veillonellales	Veillonellaceae	Megasphaera	Megasphaeraelsdenii
45	Bacteria;Firmicutes;Clostridia;Clostridiales;Eubacteriaceae;Eubacterium;uncultured Eubacterium sp.	4.04875e-06	6.02814e-05	pre-AB = other Subjects = 1st-AB = 2nd-AB = post-AB	0.0394415	Bacteria	Firmicutes	Clostridia	Clostridiales	Eubacteriaceae	Eubacterium	unculturedEubacteriumsp.
46	Bacteria;Firmicutes;Clostridia;Clostridiales;Lachnospiraceae;Lachnoclostridium;[Clostridium] sp. [C boltae/clostridioforme]	7.30881e-06	0.000106454	post-AB = pre-AB = 2nd-AB = other Subjects = 1st-AB	0.0473298	Bacteria	Firmicutes	Clostridia	Clostridiales	Lachnospiraceae	Lachnoclostridium	Clostridiumsp.Cboltae/clostridioforme
47	Bacteria;Firmicutes;Clostridia;Clostridiales;Lachnospiraceae;Blautia;Blautia obeum	8.54082e-06	0.000121752	post-AB = pre-AB = other Subjects>= 2nd-AB = 1st-AB	0.220872	Bacteria	Firmicutes	Clostridia	Clostridiales	Lachnospiraceae	Blautia	Blautiaobeum
48	Bacteria;Bacteroidetes;Bacteroidia;Bacteroidales;Odoribacteraceae;Odoribacter;Odoribacter splanchnicus	9.48359e-06	0.000132375	other Subjects = pre-AB = 1st-AB = 2nd-AB = post-AB	0.386527	Bacteria	Bacteroidetes	Bacteroidia	Bacteroidales	Odoribacteraceae	Odoribacter	Odoribactersplanchnicus
49	Bacteria;Firmicutes;Clostridia;Clostridiales;Eubacteriaceae;Eubacterium;Eubacterium sp. CAG:38	1.16852e-05	0.000159777	pre-AB = post-AB>>>other Subjects = 1st-AB = 2nd-AB	0.197208	Bacteria	Firmicutes	Clostridia	Clostridiales	Eubacteriaceae	Eubacterium	Eubacteriumsp.CAG:38
50	Bacteria;Firmicutes;Erysipelotrichia;Erysipelotrichales;Erysipelotrichaceae;Erysipelotrichaceae gen. [C Coprobacillus/Erysipelatoclostridium];Erysipelotrichaceae sp. [C Coprobacillus/Erysipelatoclostridium ramosum]	1.241e-05	0.000166294	post-AB = pre-AB > other Subjects = 1st-AB = 2nd-AB	0.0078883	Bacteria	Firmicutes	Erysipelotrichia	Erysipelotrichales	Erysipelotrichaceae	Erysipelotrichaceaegen.CCoprobacillus/Erysipelatoclostridium	Erysipelotrichaceaesp.CCoprobacillus/Erysipelatoclostridiumramosum
51	Bacteria;Firmicutes;Clostridia;Clostridiales;Lachnospiraceae;Blautia;Blautia wexlerae	1.30552e-05	0.00017151	pre-AB = post-AB>> other Subjects > 2nd-AB = 1st-AB	0.441745	Bacteria	Firmicutes	Clostridia	Clostridiales	Lachnospiraceae	Blautia	Blautiawexlerae
52	Bacteria;Firmicutes;Clostridia;Clostridiales;Clostridiales Family XIII. Incertae Sedis;Clostridiales Family XIII. gen. Incertae Sedis;[Eubacterium] brachy	1.49462e-05	0.000190532	other Subjects = pre-AB = 1st-AB = 2nd-AB = post-AB	0	Bacteria	Firmicutes	Clostridia	Clostridiales	ClostridialesFamilyXIII.IncertaeSedis	ClostridialesFamilyXIII.gen.IncertaeSedis	Eubacteriumbrachy
53	Bacteria;Bacteroidetes;Bacteroidia;Bacteroidales;Rikenellaceae;Alistipes;Alistipes finegoldii [C]	1.50719e-05	0.000190532	pre-AB = other Subjects = 1st-AB = 2nd-AB = post-AB	0.560069	Bacteria	Bacteroidetes	Bacteroidia	Bacteroidales	Rikenellaceae	Alistipes	AlistipesfinegoldiiC
54	Bacteria;Actinobacteria;Actinobacteria;Actinomycetales;Actinomycetaceae;Actinomyces;Actinomyces sp. ICM39	1.7756e-05	0.000220057	pre-AB = 2nd-AB = 1st-AB>> other Subjects>= post-AB	0	Bacteria	Actinobacteria	Actinobacteria	Actinomycetales	Actinomycetaceae	Actinomyces	Actinomycessp.ICM39
55	Bacteria;Firmicutes;Clostridia;Clostridiales;Eubacteriaceae;Eubacterium;Eubacterium ventriosum	1.80644e-05	0.000220057	post-AB = pre-AB = other Subjects = 1st-AB = 2nd-AB	0.157766	Bacteria	Firmicutes	Clostridia	Clostridiales	Eubacteriaceae	Eubacterium	Eubacteriumventriosum
56	Bacteria;Firmicutes;Bacilli;Lactobacillales;Lactobacillaceae;Lactobacillus;Lactobacillus delbrueckii	2.13979e-05	0.000253586	1st-AB>>>other Subjects = pre-AB = 2nd-AB = post-AB	0	Bacteria	Firmicutes	Bacilli	Lactobacillales	Lactobacillaceae	Lactobacillus	Lactobacillusdelbrueckii
57	Bacteria;Firmicutes;Clostridia;Clostridiales;Lachnospiraceae;Lachnoclostridium;[Clostridium] symbiosum [C]	2.15738e-05	0.000253586	post-AB = pre-AB = other Subjects = 1st-AB = 2nd-AB	0.0157766	Bacteria	Firmicutes	Clostridia	Clostridiales	Lachnospiraceae	Lachnoclostridium	ClostridiumsymbiosumC
58	Bacteria;Firmicutes;Bacilli;Lactobacillales;Streptococcaceae;Streptococcus;Streptococcus australis	2.35284e-05	0.000271794	1st-AB = pre-AB>>>other Subjects = 2nd-AB = post-AB	0	Bacteria	Firmicutes	Bacilli	Lactobacillales	Streptococcaceae	Streptococcus	Streptococcusaustralis
59	Bacteria;Firmicutes;Clostridia;Clostridiales;Clostridiaceae;Clostridium;Clostridium sp. AT4	2.56234e-05	0.000290977	post-AB>>>other Subjects = pre-AB = 1st-AB = 2nd-AB	0.0236649	Bacteria	Firmicutes	Clostridia	Clostridiales	Clostridiaceae	Clostridium	Clostridiumsp.AT4
60	Bacteria;Actinobacteria;Coriobacteriia;Coriobacteriales;Atopobiaceae;Atopobium;Atopobium parvulum [C]	3.11517e-05	0.00034786	1st-AB = 2nd-AB = pre-AB > other Subjects = post-AB	0.0078883	Bacteria	Actinobacteria	Coriobacteriia	Coriobacteriales	Atopobiaceae	Atopobium	AtopobiumparvulumC
61	Bacteria;Actinobacteria;Actinobacteria;Actinomycetales;Actinomycetaceae;Actinomyces;Actinomyces sp. ICM47	3.32634e-05	0.000365352	pre-AB = post-AB>> other Subjects = 1st-AB = 2nd-AB	0	Bacteria	Actinobacteria	Actinobacteria	Actinomycetales	Actinomycetaceae	Actinomyces	Actinomycessp.ICM47
62	Bacteria;Firmicutes;Clostridia;Clostridiales;Clostridiaceae;Butyricicoccus;unknown Butyricicoccus	3.56772e-05	0.000385544	pre-AB = post-AB>> other Subjects>= 1st-AB = 2nd-AB	0.126213	Bacteria	Firmicutes	Clostridia	Clostridiales	Clostridiaceae	Butyricicoccus	unknownButyricicoccus
63	Bacteria;Firmicutes;Clostridia;Clostridiales;Lachnospiraceae;Anaerostipes;Anaerostipes hadrus [C]	3.62987e-05	0.000386033	post-AB = pre-AB = other Subjects > 2nd-AB = 1st-AB	0.37075	Bacteria	Firmicutes	Clostridia	Clostridiales	Lachnospiraceae	Anaerostipes	AnaerostipeshadrusC
64	Bacteria;candidatus Saccharibacteria;unknown candidatus Saccharibacteria;unknown candidatus Saccharibacteria;unknown candidatus Saccharibacteria;unknown candidatus Saccharibacteria;unknown candidatus Saccharibacteria	4.29305e-05	0.000449429	post-AB = pre-AB = 1st-AB = other Subjects = 2nd-AB	0.0078883	Bacteria	candidatusSaccharibacteria	unknowncandidatusSaccharibacteria	unknowncandidatusSaccharibacteria	unknowncandidatusSaccharibacteria	unknowncandidatusSaccharibacteria	unknowncandidatusSaccharibacteria
65	Bacteria;Bacteroidetes;Bacteroidia;Bacteroidales;Rikenellaceae;Alistipes;Alistipes onderdonkii [C]	4.79069e-05	0.000493809	pre-AB = other Subjects = 1st-AB = 2nd-AB = post-AB	0.978149	Bacteria	Bacteroidetes	Bacteroidia	Bacteroidales	Rikenellaceae	Alistipes	AlistipesonderdonkiiC
66	Bacteria;Firmicutes;Clostridia;Clostridiales;Lachnospiraceae;Lachnoclostridium;[Clostridium] citroniae	5.11061e-05	0.000518804	post-AB>>>other Subjects = pre-AB = 1st-AB = 2nd-AB	0.0078883	Bacteria	Firmicutes	Clostridia	Clostridiales	Lachnospiraceae	Lachnoclostridium	Clostridiumcitroniae
67	Bacteria;Proteobacteria;Betaproteobacteria;Burkholderiales;Sutterellaceae;Parasutterella;Parasutterella excrementihominis [C]	5.50965e-05	0.000550965	pre-AB > other Subjects = 1st-AB = 2nd-AB = post-AB	0.102548	Bacteria	Proteobacteria	Betaproteobacteria	Burkholderiales	Sutterellaceae	Parasutterella	ParasutterellaexcrementihominisC
68	Bacteria;Firmicutes;Clostridia;Clostridiales;Lachnospiraceae;Lachnoclostridium;[Clostridium] asparagiforme	5.66109e-05	0.000557783	post-AB>= pre-AB = other Subjects = 1st-AB = 2nd-AB	0.0157766	Bacteria	Firmicutes	Clostridia	Clostridiales	Lachnospiraceae	Lachnoclostridium	Clostridiumasparagiforme
69	Bacteria;Firmicutes;Bacilli;Lactobacillales;Enterococcaceae;Enterococcus;Enterococcus sp. [C casseliflavus/faecalis/faecium]	6.6402e-05	0.000627599	other Subjects = pre-AB = 1st-AB = 2nd-AB = post-AB	0	Bacteria	Firmicutes	Bacilli	Lactobacillales	Enterococcaceae	Enterococcus	Enterococcussp.Ccasseliflavus/faecalis/faecium
70	Bacteria;Proteobacteria;Gammaproteobacteria;Aeromonadales;Succinivibrionaceae;Succinivibrio;Succinivibrio dextrinosolvens	6.6402e-05	0.000627599	other Subjects = pre-AB = 1st-AB = 2nd-AB = post-AB	0	Bacteria	Proteobacteria	Gammaproteobacteria	Aeromonadales	Succinivibrionaceae	Succinivibrio	Succinivibriodextrinosolvens
71	Bacteria;Firmicutes;Clostridia;Clostridiales;Peptostreptococcaceae;unknown Peptostreptococcaceae;unknown Peptostreptococcaceae	6.65068e-05	0.000627599	1st-AB = post-AB = pre-AB > 2nd-AB = other Subjects	0.0394415	Bacteria	Firmicutes	Clostridia	Clostridiales	Peptostreptococcaceae	unknownPeptostreptococcaceae	unknownPeptostreptococcaceae
72	Bacteria;Firmicutes;Clostridia;Clostridiales;Ruminococcaceae;Ruminococcus;Ruminococcus lactaris	6.85238e-05	0.000637652	pre-AB = post-AB>= 2nd-AB = 1st-AB = other Subjects	0.244537	Bacteria	Firmicutes	Clostridia	Clostridiales	Ruminococcaceae	Ruminococcus	Ruminococcuslactaris
73	Bacteria;Firmicutes;Clostridia;Clostridiales;Lachnospiraceae;Roseburia;unknown Roseburia	7.56384e-05	0.000694215	post-AB = pre-AB>= other Subjects>= 2nd-AB = 1st-AB	0.946596	Bacteria	Firmicutes	Clostridia	Clostridiales	Lachnospiraceae	Roseburia	unknownRoseburia
74	Bacteria;Firmicutes;Bacilli;Bacillales;Bacillales Family XI. Incertae Sedis;Gemella;Gemella haemolysans	8.50701e-05	0.000770229	other Subjects = pre-AB = 1st-AB = 2nd-AB = post-AB	0	Bacteria	Firmicutes	Bacilli	Bacillales	BacillalesFamilyXI.IncertaeSedis	Gemella	Gemellahaemolysans
75	Bacteria;Firmicutes;Clostridia;Clostridiales;Clostridiaceae;Clostridium;Clostridium sp. ATCC 29733	8.64907e-05	0.00077265	post-AB>= pre-AB = other Subjects = 1st-AB = 2nd-AB	0.0078883	Bacteria	Firmicutes	Clostridia	Clostridiales	Clostridiaceae	Clostridium	Clostridiumsp.ATCC29733
76	Bacteria;Firmicutes;Clostridia;Clostridiales;Lachnospiraceae;Lachnospiraceae gen. incertae sedis;Lachnospiraceae bacterium 1_4_56FAA	9.37852e-05	0.00082679	pre-AB = post-AB>> other Subjects = 1st-AB = 2nd-AB	0	Bacteria	Firmicutes	Clostridia	Clostridiales	Lachnospiraceae	Lachnospiraceaegen.incertaesedis	Lachnospiraceaebacterium1_4_56FAA
77	Bacteria;Firmicutes;Clostridia;Clostridiales;Lachnospiraceae;Dorea;Dorea formicigenerans [C]	0.00010817	0.000938774	pre-AB>= post-AB = other Subjects>= 1st-AB = 2nd-AB	0.102548	Bacteria	Firmicutes	Clostridia	Clostridiales	Lachnospiraceae	Dorea	DoreaformicigeneransC
78	Bacteria;Proteobacteria;Betaproteobacteria;Burkholderiales;Sutterellaceae;Sutterella;unknown Sutterella	0.00010929	0.000938774	post-AB>>>other Subjects = pre-AB = 1st-AB = 2nd-AB	0.110436	Bacteria	Proteobacteria	Betaproteobacteria	Burkholderiales	Sutterellaceae	Sutterella	unknownSutterella
79	Bacteria;Actinobacteria;Coriobacteriia;Eggerthellales;Eggerthellaceae;Eggerthella;Eggerthella lenta [C Clostridioides difficile]	0.000120748	0.00100605	post-AB = pre-AB > other Subjects = 1st-AB = 2nd-AB	0.0157766	Bacteria	Actinobacteria	Coriobacteriia	Eggerthellales	Eggerthellaceae	Eggerthella	EggerthellalentaCClostridioidesdifficile
80	Bacteria;Firmicutes;Bacilli;Lactobacillales;Streptococcaceae;Streptococcus;Streptococcus sp. [C infantis/mitis]	0.000122636	0.00100605	pre-AB>>>other Subjects = 1st-AB = 2nd-AB = post-AB	0	Bacteria	Firmicutes	Bacilli	Lactobacillales	Streptococcaceae	Streptococcus	Streptococcussp.Cinfantis/mitis
81	Bacteria;Firmicutes;Bacilli;Lactobacillales;Lactobacillaceae;Lactobacillus;Lactobacillus helveticus	0.000122728	0.00100605	other Subjects>>>pre-AB = 1st-AB = 2nd-AB = post-AB	0	Bacteria	Firmicutes	Bacilli	Lactobacillales	Lactobacillaceae	Lactobacillus	Lactobacillushelveticus
82	Bacteria;Firmicutes;Clostridia;Clostridiales;Ruminococcaceae;Ruminococcus;unknown Ruminococcus	0.000123128	0.00100605	post-AB = pre-AB = 2nd-AB = 1st-AB = other Subjects	0.110436	Bacteria	Firmicutes	Clostridia	Clostridiales	Ruminococcaceae	Ruminococcus	unknownRuminococcus
83	Bacteria;Firmicutes;Clostridia;Clostridiales;Lachnospiraceae;Coprococcus;Coprococcus comes	0.000128504	0.00103733	pre-AB = post-AB>> other Subjects = 2nd-AB = 1st-AB	0.205096	Bacteria	Firmicutes	Clostridia	Clostridiales	Lachnospiraceae	Coprococcus	Coprococcuscomes
84	Bacteria;Bacteroidetes;Bacteroidia;Bacteroidales;Bacteroidaceae;Bacteroides;Bacteroides caccae	0.000131108	0.00104574	pre-AB = other Subjects = 1st-AB = 2nd-AB = post-AB	1.36468	Bacteria	Bacteroidetes	Bacteroidia	Bacteroidales	Bacteroidaceae	Bacteroides	Bacteroidescaccae
85	Bacteria;Firmicutes;Bacilli;Lactobacillales;unknown Lactobacillales;unknown Lactobacillales;unknown Lactobacillales	0.000133845	0.00105501	1st-AB = pre-AB>> other Subjects = 2nd-AB = post-AB	0.0078883	Bacteria	Firmicutes	Bacilli	Lactobacillales	unknownLactobacillales	unknownLactobacillales	unknownLactobacillales
86	Bacteria;Firmicutes;Clostridia;Clostridiales;Clostridiales Family XIII. Incertae Sedis;Mogibacterium;Mogibacterium timidum [C]	0.000176397	0.00137426	1st-AB>>>other Subjects = pre-AB = 2nd-AB = post-AB	0	Bacteria	Firmicutes	Clostridia	Clostridiales	ClostridialesFamilyXIII.IncertaeSedis	Mogibacterium	MogibacteriumtimidumC
87	Bacteria;Firmicutes;Clostridia;Clostridiales;Clostridiales fam. incertae sedis;Intestinimonas;Intestinimonas butyriciproducens	0.000182811	0.00140785	post-AB>>>other Subjects = pre-AB = 1st-AB = 2nd-AB	0.0473298	Bacteria	Firmicutes	Clostridia	Clostridiales	Clostridialesfam.incertaesedis	Intestinimonas	Intestinimonasbutyriciproducens
88	Bacteria;Firmicutes;Bacilli;Lactobacillales;Leuconostocaceae;Leuconostoc;Leuconostoc mesenteroides	0.0001875	0.00142756	1st-AB>>>other Subjects = pre-AB = 2nd-AB = post-AB	0	Bacteria	Firmicutes	Bacilli	Lactobacillales	Leuconostocaceae	Leuconostoc	Leuconostocmesenteroides
89	Bacteria;Bacteroidetes;Bacteroidia;Bacteroidales;Bacteroidaceae;Bacteroides;Bacteroides fragilis [C]	0.000216138	0.00162711	post-AB>>>other Subjects = 2nd-AB = 1st-AB = pre-AB	1.05703	Bacteria	Bacteroidetes	Bacteroidia	Bacteroidales	Bacteroidaceae	Bacteroides	BacteroidesfragilisC
90	Bacteria;Firmicutes;Bacilli;Lactobacillales;Streptococcaceae;Streptococcus;Streptococcus sp. [C equinus/gallolyticus/macedonicus/pasteurianus]	0.000250411	0.00186358	1st-AB>>>other Subjects>> pre-AB = 2nd-AB = post-AB	0	Bacteria	Firmicutes	Bacilli	Lactobacillales	Streptococcaceae	Streptococcus	Streptococcussp.Cequinus/gallolyticus/macedonicus/pasteurianus
91	Bacteria;Firmicutes;Bacilli;Lactobacillales;Streptococcaceae;Streptococcus;Streptococcus sp. [C I-G2/I-P16]	0.000253114	0.00186358	2nd-AB = 1st-AB = pre-AB > other Subjects = post-AB	0.0078883	Bacteria	Firmicutes	Bacilli	Lactobacillales	Streptococcaceae	Streptococcus	Streptococcussp.CI-G2/I-P16
92	Bacteria;Firmicutes;Clostridia;Clostridiales;Lachnospiraceae;Roseburia;Roseburia intestinalis	0.000274494	0.00199904	pre-AB = post-AB>> other Subjects = 2nd-AB = 1st-AB	0.299755	Bacteria	Firmicutes	Clostridia	Clostridiales	Lachnospiraceae	Roseburia	Roseburiaintestinalis
93	Bacteria;Actinobacteria;Coriobacteriia;Eggerthellales;Eggerthellaceae;Adlercreutzia;Adlercreutzia equolifaciens	0.000277697	0.00200061	pre-AB = post-AB>> other Subjects = 1st-AB = 2nd-AB	0.0473298	Bacteria	Actinobacteria	Coriobacteriia	Eggerthellales	Eggerthellaceae	Adlercreutzia	Adlercreutziaequolifaciens
94	Bacteria;Firmicutes;Clostridia;Clostridiales;Clostridiales fam. incertae sedis;Flavonifractor;Flavonifractor plautii [C]	0.000295107	0.00210342	post-AB = pre-AB = other Subjects = 1st-AB = 2nd-AB	0.110436	Bacteria	Firmicutes	Clostridia	Clostridiales	Clostridialesfam.incertaesedis	Flavonifractor	FlavonifractorplautiiC
95	Bacteria;Firmicutes;Clostridia;Clostridiales;Clostridiales fam. incertae sedis;Clostridiales gen. incertae sedis;Clostridiales sp. [C]	0.000305428	0.00215407	post-AB>>>other Subjects = pre-AB = 1st-AB = 2nd-AB	0	Bacteria	Firmicutes	Clostridia	Clostridiales	Clostridialesfam.incertaesedis	Clostridialesgen.incertaesedis	Clostridialessp.C
96	Bacteria;Actinobacteria;Actinobacteria;Actinomycetales;Actinomycetaceae;Actinobaculum;Actinobaculum sp. oral taxon 183	0.000347032	0.002422	1st-AB>>>other Subjects = pre-AB = 2nd-AB = post-AB	0	Bacteria	Actinobacteria	Actinobacteria	Actinomycetales	Actinomycetaceae	Actinobaculum	Actinobaculumsp.oraltaxon183
97	Bacteria;Firmicutes;Clostridia;Clostridiales;unknown Clostridiales;Pseudoflavonifractor;unknown Pseudoflavonifractor	0.000366875	0.00253409	other Subjects > pre-AB = 1st-AB = 2nd-AB = post-AB	0.0236649	Bacteria	Firmicutes	Clostridia	Clostridiales	unknownClostridiales	Pseudoflavonifractor	unknownPseudoflavonifractor
98	Bacteria;Firmicutes;Clostridia;Clostridiales;Oscillospiraceae;Oscillibacter;Oscillibacter sp. ER4	0.000380781	0.0026033	pre-AB = other Subjects = 1st-AB = 2nd-AB = post-AB	0.544293	Bacteria	Firmicutes	Clostridia	Clostridiales	Oscillospiraceae	Oscillibacter	Oscillibactersp.ER4
99	Bacteria;Actinobacteria;Actinobacteria;Actinomycetales;Actinomycetaceae;Actinomyces;Actinomyces sp. S6-Spd3	0.000394211	0.00266789	1st-AB = 2nd-AB = pre-AB>= other Subjects = post-AB	0	Bacteria	Actinobacteria	Actinobacteria	Actinomycetales	Actinomycetaceae	Actinomyces	Actinomycessp.S6-Spd3
100	Bacteria;Firmicutes;Clostridia;Clostridiales;Clostridiales fam. incertae sedis;Pseudoflavonifractor;Pseudoflavonifractor capillosus	0.000420982	0.00282058	post-AB>>>other Subjects = pre-AB = 1st-AB = 2nd-AB	0.0078883	Bacteria	Firmicutes	Clostridia	Clostridiales	Clostridialesfam.incertaesedis	Pseudoflavonifractor	Pseudoflavonifractorcapillosus
101	Bacteria;Firmicutes;Clostridia;Clostridiales;Lachnospiraceae;Lachnospiraceae gen. incertae sedis;[Eubacterium] rectale	0.00044163	0.00292963	pre-AB = post-AB > other Subjects > 2nd-AB = 1st-AB	2.26394	Bacteria	Firmicutes	Clostridia	Clostridiales	Lachnospiraceae	Lachnospiraceaegen.incertaesedis	Eubacteriumrectale
102	Bacteria;Actinobacteria;Coriobacteriia;Coriobacteriales;Coriobacteriaceae;Collinsella;Collinsella aerofaciens [C]	0.00046157	0.00303188	post-AB = pre-AB = other Subjects = 1st-AB = 2nd-AB	0.386527	Bacteria	Actinobacteria	Coriobacteriia	Coriobacteriales	Coriobacteriaceae	Collinsella	CollinsellaaerofaciensC
103	Bacteria;Firmicutes;Negativicutes;Veillonellales;Veillonellaceae;Dialister;Dialister invisus	0.000490755	0.00319229	post-AB > pre-AB = 2nd-AB = 1st-AB = other Subjects	0.812495	Bacteria	Firmicutes	Negativicutes	Veillonellales	Veillonellaceae	Dialister	Dialisterinvisus
104	Bacteria;Firmicutes;Clostridia;Clostridiales;Clostridiaceae;Butyricicoccus;Butyricicoccus sp. BB10	0.000535186	0.00344783	post-AB>>>other Subjects = pre-AB = 1st-AB = 2nd-AB	0.0078883	Bacteria	Firmicutes	Clostridia	Clostridiales	Clostridiaceae	Butyricicoccus	Butyricicoccussp.BB10
105	Bacteria;Firmicutes;Erysipelotrichia;Erysipelotrichales;Erysipelotrichaceae;Erysipelatoclostridium;[Clostridium] innocuum [C Clostridioides difficile]	0.000549394	0.00350566	post-AB = pre-AB = other Subjects = 1st-AB = 2nd-AB	0.0078883	Bacteria	Firmicutes	Erysipelotrichia	Erysipelotrichales	Erysipelotrichaceae	Erysipelatoclostridium	ClostridiuminnocuumCClostridioidesdifficile
106	Bacteria;Firmicutes;Negativicutes;Acidaminococcales;Acidaminococcaceae;Phascolarctobacterium;Phascolarctobacterium sp. CAG:207	0.000569168	0.00359757	pre-AB = other Subjects = 1st-AB = 2nd-AB = post-AB	0.504851	Bacteria	Firmicutes	Negativicutes	Acidaminococcales	Acidaminococcaceae	Phascolarctobacterium	Phascolarctobacteriumsp.CAG:207
107	Bacteria;Firmicutes;Clostridia;Clostridiales;Lachnospiraceae;Roseburia;Roseburia hominis	0.00059808	0.00374499	post-AB = pre-AB = other Subjects > 2nd-AB = 1st-AB	0.165654	Bacteria	Firmicutes	Clostridia	Clostridiales	Lachnospiraceae	Roseburia	Roseburiahominis
108	Bacteria;Firmicutes;Bacilli;Lactobacillales;Streptococcaceae;Streptococcus;Streptococcus anginosus [C]	0.000634469	0.00393606	other Subjects = pre-AB = 1st-AB = 2nd-AB = post-AB	0	Bacteria	Firmicutes	Bacilli	Lactobacillales	Streptococcaceae	Streptococcus	StreptococcusanginosusC
109	Bacteria;Proteobacteria;Epsilonproteobacteria;Campylobacterales;Campylobacteraceae;Campylobacter;Campylobacter gracilis	0.000833146	0.00512117	other Subjects>>>pre-AB = 1st-AB = 2nd-AB = post-AB	0	Bacteria	Proteobacteria	Epsilonproteobacteria	Campylobacterales	Campylobacteraceae	Campylobacter	Campylobactergracilis
110	Bacteria;Firmicutes;Bacilli;Lactobacillales;Carnobacteriaceae;Granulicatella;Granulicatella adiacens	0.000852659	0.00517603	pre-AB = 1st-AB = other Subjects = 2nd-AB = post-AB	0	Bacteria	Firmicutes	Bacilli	Lactobacillales	Carnobacteriaceae	Granulicatella	Granulicatellaadiacens
111	Bacteria;Firmicutes;Negativicutes;Veillonellales;Veillonellaceae;Anaeroglobus;Anaeroglobus geminatus	0.000865247	0.00517603	other Subjects>>>pre-AB = 1st-AB = 2nd-AB = post-AB	0	Bacteria	Firmicutes	Negativicutes	Veillonellales	Veillonellaceae	Anaeroglobus	Anaeroglobusgeminatus
112	Bacteria;Actinobacteria;Coriobacteriia;Coriobacteriales;Atopobiaceae;Atopobium;Atopobium parvulum	0.000865247	0.00517603	other Subjects>>>pre-AB = 1st-AB = 2nd-AB = post-AB	0	Bacteria	Actinobacteria	Coriobacteriia	Coriobacteriales	Atopobiaceae	Atopobium	Atopobiumparvulum
113	Bacteria;Firmicutes;Clostridia;Clostridiales;Clostridiales Family XIII. Incertae Sedis;Clostridiales Family XIII. gen. Incertae Sedis;[Eubacterium] infirmum	0.00088885	0.00524764	other Subjects>>>pre-AB = 1st-AB = 2nd-AB = post-AB	0	Bacteria	Firmicutes	Clostridia	Clostridiales	ClostridialesFamilyXIII.IncertaeSedis	ClostridialesFamilyXIII.gen.IncertaeSedis	Eubacteriuminfirmum
114	Bacteria;Firmicutes;Clostridia;Clostridiales;Oscillospiraceae;Oscillibacter;unknown Oscillibacter	0.000892882	0.00524764	post-AB>> other Subjects = pre-AB = 1st-AB = 2nd-AB	0.134101	Bacteria	Firmicutes	Clostridia	Clostridiales	Oscillospiraceae	Oscillibacter	unknownOscillibacter
115	Bacteria;Firmicutes;Clostridia;Clostridiales;Ruminococcaceae;Anaerotruncus;Anaerotruncus colihominis	0.000923229	0.00537881	post-AB>>>other Subjects = pre-AB = 1st-AB = 2nd-AB	0.0157766	Bacteria	Firmicutes	Clostridia	Clostridiales	Ruminococcaceae	Anaerotruncus	Anaerotruncuscolihominis
116	Bacteria;Bacteroidetes;Bacteroidia;Bacteroidales;Rikenellaceae;Alistipes;Alistipes indistinctus	0.000994332	0.00574312	other Subjects>= pre-AB = 1st-AB = 2nd-AB = post-AB	0.0709947	Bacteria	Bacteroidetes	Bacteroidia	Bacteroidales	Rikenellaceae	Alistipes	Alistipesindistinctus
117	Bacteria;Firmicutes;Clostridia;Clostridiales;Clostridiaceae;Clostridium;Clostridium sp. CAG:465	0.0010307	0.00590228	1st-AB>>>other Subjects = pre-AB = 2nd-AB = post-AB	0.102548	Bacteria	Firmicutes	Clostridia	Clostridiales	Clostridiaceae	Clostridium	Clostridiumsp.CAG:465
118	Bacteria;Bacteroidetes;Bacteroidia;Bacteroidales;Prevotellaceae;Prevotella;Prevotella buccae [C]	0.00113901	0.00646723	other Subjects = pre-AB = 1st-AB = 2nd-AB = post-AB	0.078883	Bacteria	Bacteroidetes	Bacteroidia	Bacteroidales	Prevotellaceae	Prevotella	PrevotellabuccaeC
119	Bacteria;Bacteroidetes;Bacteroidia;Bacteroidales;Rikenellaceae;Alistipes;candidatus Alistipes marseilloanorexicus	0.00119938	0.00675281	other Subjects = pre-AB = 1st-AB = 2nd-AB = post-AB	0.110436	Bacteria	Bacteroidetes	Bacteroidia	Bacteroidales	Rikenellaceae	Alistipes	candidatusAlistipesmarseilloanorexicus
120	Bacteria;Firmicutes;Bacilli;Lactobacillales;Streptococcaceae;Streptococcus;Streptococcus sanguinis [C]	0.00126737	0.00706208	pre-AB>> other Subjects = 1st-AB = 2nd-AB = post-AB	0	Bacteria	Firmicutes	Bacilli	Lactobacillales	Streptococcaceae	Streptococcus	StreptococcussanguinisC
121	Bacteria;Firmicutes;Bacilli;Lactobacillales;Streptococcaceae;Streptococcus;Streptococcus mitis	0.00127539	0.00706208	pre-AB>>>other Subjects = 1st-AB = 2nd-AB = post-AB	0.0157766	Bacteria	Firmicutes	Bacilli	Lactobacillales	Streptococcaceae	Streptococcus	Streptococcusmitis
122	Bacteria;Proteobacteria;Gammaproteobacteria;Pasteurellales;Pasteurellaceae;Haemophilus;Haemophilus sputorum	0.00137574	0.00752593	other Subjects = pre-AB = 1st-AB = 2nd-AB = post-AB	0	Bacteria	Proteobacteria	Gammaproteobacteria	Pasteurellales	Pasteurellaceae	Haemophilus	Haemophilussputorum
123	Bacteria;Actinobacteria;Actinobacteria;Actinomycetales;Actinomycetaceae;Actinomyces;Actinomyces sp. oral taxon 170	0.00142656	0.00752593	other Subjects = pre-AB = 1st-AB = 2nd-AB = post-AB	0	Bacteria	Actinobacteria	Actinobacteria	Actinomycetales	Actinomycetaceae	Actinomyces	Actinomycessp.oraltaxon170
124	Bacteria;Firmicutes;Clostridia;Clostridiales;Lachnospiraceae;Shuttleworthia;Shuttleworthia satelles [C]	0.00142656	0.00752593	other Subjects = pre-AB = 1st-AB = 2nd-AB = post-AB	0	Bacteria	Firmicutes	Clostridia	Clostridiales	Lachnospiraceae	Shuttleworthia	ShuttleworthiasatellesC
125	Bacteria;Firmicutes;Negativicutes;Veillonellales;Veillonellaceae;Dialister;Dialister succinatiphilus	0.00142656	0.00752593	other Subjects = pre-AB = 1st-AB = 2nd-AB = post-AB	0	Bacteria	Firmicutes	Negativicutes	Veillonellales	Veillonellaceae	Dialister	Dialistersuccinatiphilus
126	Bacteria;Firmicutes;Bacilli;Lactobacillales;Leuconostocaceae;Leuconostoc;Leuconostoc gelidum	0.00142656	0.00752593	other Subjects = pre-AB = 1st-AB = 2nd-AB = post-AB	0	Bacteria	Firmicutes	Bacilli	Lactobacillales	Leuconostocaceae	Leuconostoc	Leuconostocgelidum
127	Bacteria;Firmicutes;Bacilli;Lactobacillales;Leuconostocaceae;Leuconostoc;Leuconostoc citreum	0.00142656	0.00752593	other Subjects = pre-AB = 1st-AB = 2nd-AB = post-AB	0	Bacteria	Firmicutes	Bacilli	Lactobacillales	Leuconostocaceae	Leuconostoc	Leuconostoccitreum
128	Bacteria;Firmicutes;Clostridia;Clostridiales;Ruminococcaceae;Ruminiclostridium;[Clostridium] leptum	0.0014692	0.00766475	other Subjects = post-AB = pre-AB = 1st-AB = 2nd-AB	0.0473298	Bacteria	Firmicutes	Clostridia	Clostridiales	Ruminococcaceae	Ruminiclostridium	Clostridiumleptum
129	Bacteria;Firmicutes;Clostridia;Clostridiales;Clostridiaceae;Hungatella;Hungatella hathewayi	0.00147575	0.00766475	post-AB = pre-AB = other Subjects = 1st-AB = 2nd-AB	0.0157766	Bacteria	Firmicutes	Clostridia	Clostridiales	Clostridiaceae	Hungatella	Hungatellahathewayi
130	Bacteria;Firmicutes;Clostridia;Clostridiales;Lachnospiraceae;Blautia;[Ruminococcus] torques [C]	0.00153155	0.00789337	post-AB = pre-AB = other Subjects = 1st-AB = 2nd-AB	0.173543	Bacteria	Firmicutes	Clostridia	Clostridiales	Lachnospiraceae	Blautia	RuminococcustorquesC
131	Bacteria;Firmicutes;Clostridia;Clostridiales;Ruminococcaceae;Ruminococcus;Ruminococcus bromii	0.00169936	0.008662	pre-AB = post-AB>> other Subjects = 2nd-AB = 1st-AB	1.483	Bacteria	Firmicutes	Clostridia	Clostridiales	Ruminococcaceae	Ruminococcus	Ruminococcusbromii
132	Bacteria;Firmicutes;Clostridia;Clostridiales;unknown Clostridiales;unknown Clostridiales;unknown Clostridiales	0.00170654	0.008662	1st-AB > post-AB = pre-AB = other Subjects>> 2nd-AB	11.1777	Bacteria	Firmicutes	Clostridia	Clostridiales	unknownClostridiales	unknownClostridiales	unknownClostridiales
133	Bacteria;Actinobacteria;Actinobacteria;Actinomycetales;Actinomycetaceae;Actinomyces;Actinomyces viscosus [C]	0.00177065	0.00891983	other Subjects > pre-AB = 1st-AB = 2nd-AB = post-AB	0	Bacteria	Actinobacteria	Actinobacteria	Actinomycetales	Actinomycetaceae	Actinomyces	ActinomycesviscosusC
134	Bacteria;Firmicutes;Erysipelotrichia;Erysipelotrichales;Erysipelotrichaceae;Massiliomicrobiota;unknown Massiliomicrobiota	0.00178917	0.00894586	pre-AB>> other Subjects = 1st-AB = 2nd-AB = post-AB	0.0078883	Bacteria	Firmicutes	Erysipelotrichia	Erysipelotrichales	Erysipelotrichaceae	Massiliomicrobiota	unknownMassiliomicrobiota
135	Bacteria;Firmicutes;Clostridia;Clostridiales;Ruminococcaceae;Faecalibacterium;unknown Faecalibacterium	0.00186776	0.00926963	post-AB = pre-AB = other Subjects = 2nd-AB = 1st-AB	1.42778	Bacteria	Firmicutes	Clostridia	Clostridiales	Ruminococcaceae	Faecalibacterium	unknownFaecalibacterium
136	Bacteria;Firmicutes;Clostridia;Clostridiales;Lachnospiraceae;Roseburia;Roseburia sp. CAG:182	0.00206483	0.0101723	pre-AB>> other Subjects = 1st-AB = 2nd-AB = post-AB	0.0394415	Bacteria	Firmicutes	Clostridia	Clostridiales	Lachnospiraceae	Roseburia	Roseburiasp.CAG:182
137	Bacteria;Firmicutes;Clostridia;Clostridiales;Eubacteriaceae;Eubacterium;Eubacterium sp. CAG:156	0.0021361	0.0104466	pre-AB > other Subjects = 1st-AB = 2nd-AB = post-AB	0.0315532	Bacteria	Firmicutes	Clostridia	Clostridiales	Eubacteriaceae	Eubacterium	Eubacteriumsp.CAG:156
138	Bacteria;Firmicutes;Clostridia;Clostridiales;Lachnospiraceae;Dorea;Dorea longicatena	0.00229134	0.0111246	pre-AB = post-AB>= other Subjects>= 2nd-AB = 1st-AB	0.244537	Bacteria	Firmicutes	Clostridia	Clostridiales	Lachnospiraceae	Dorea	Dorealongicatena
139	Bacteria;Actinobacteria;Actinobacteria;Micrococcales;Micrococcaceae;Rothia;Rothia mucilaginosa	0.00239157	0.0115277	1st-AB = pre-AB > other Subjects = 2nd-AB = post-AB	0.0078883	Bacteria	Actinobacteria	Actinobacteria	Micrococcales	Micrococcaceae	Rothia	Rothiamucilaginosa
140	Bacteria;Bacteroidetes;Bacteroidia;Bacteroidales;unknown Bacteroidales;unknown Bacteroidales;unknown Bacteroidales	0.00251313	0.0120271	post-AB = other Subjects > pre-AB = 1st-AB = 2nd-AB	0.520628	Bacteria	Bacteroidetes	Bacteroidia	Bacteroidales	unknownBacteroidales	unknownBacteroidales	unknownBacteroidales
141	Bacteria;Firmicutes;Bacilli;Lactobacillales;Lactobacillaceae;Lactobacillus;Lactobacillus sakei	0.00259241	0.0123185	1st-AB > other Subjects = pre-AB = 2nd-AB = post-AB	0	Bacteria	Firmicutes	Bacilli	Lactobacillales	Lactobacillaceae	Lactobacillus	Lactobacillussakei
142	Bacteria;Bacteroidetes;Bacteroidia;Bacteroidales;Bacteroidaceae;unknown Bacteroidaceae;unknown Bacteroidaceae	0.00263053	0.0124117	pre-AB>> other Subjects = 1st-AB = 2nd-AB = post-AB	0.244537	Bacteria	Bacteroidetes	Bacteroidia	Bacteroidales	Bacteroidaceae	unknownBacteroidaceae	unknownBacteroidaceae
143	Bacteria;Firmicutes;Clostridia;Clostridiales;Clostridiaceae;Clostridium;Clostridium sp. CAG:440	0.002698	0.012641	1st-AB>> other Subjects = pre-AB = 2nd-AB = post-AB	0.0236649	Bacteria	Firmicutes	Clostridia	Clostridiales	Clostridiaceae	Clostridium	Clostridiumsp.CAG:440
144	Bacteria;Bacteria phylum incertae sedis;Bacteria class incertae sedis;Bacteria order incertae sedis;Bacteria fam. incertae sedis;Bacteria gen. incertae sedis;bacterium LF-3	0.00278747	0.0129695	pre-AB = post-AB = other Subjects = 1st-AB = 2nd-AB	0.197208	Bacteria	Bacteriaphylumincertaesedis	Bacteriaclassincertaesedis	Bacteriaorderincertaesedis	Bacteriafam.incertaesedis	Bacteriagen.incertaesedis	bacteriumLF-3
145	Bacteria;Firmicutes;Bacilli;Lactobacillales;Streptococcaceae;Streptococcus;Streptococcus oralis [C]	0.00299902	0.0138575	pre-AB > other Subjects = 1st-AB = 2nd-AB = post-AB	0.0078883	Bacteria	Firmicutes	Bacilli	Lactobacillales	Streptococcaceae	Streptococcus	StreptococcusoralisC
146	Bacteria;Firmicutes;Bacilli;Lactobacillales;Enterococcaceae;Enterococcus;Enterococcus gilvus	0.00325098	0.0149189	other Subjects = pre-AB = 1st-AB = 2nd-AB = post-AB	0	Bacteria	Firmicutes	Bacilli	Lactobacillales	Enterococcaceae	Enterococcus	Enterococcusgilvus
147	Bacteria;Firmicutes;Clostridia;Clostridiales;Lachnospiraceae;Blautia;[Ruminococcus] torques	0.00331832	0.0151243	pre-AB = post-AB = other Subjects = 1st-AB = 2nd-AB	0.220872	Bacteria	Firmicutes	Clostridia	Clostridiales	Lachnospiraceae	Blautia	Ruminococcustorques
148	Bacteria;Proteobacteria;Gammaproteobacteria;Enterobacteriales;Enterobacteriaceae;Citrobacter;Citrobacter sp. [C braakii/freundii/Escherichia coli]	0.00362916	0.0162102	other Subjects>>>pre-AB = 1st-AB = 2nd-AB = post-AB	0	Bacteria	Proteobacteria	Gammaproteobacteria	Enterobacteriales	Enterobacteriaceae	Citrobacter	Citrobactersp.Cbraakii/freundii/Escherichiacoli
149	Bacteria;Proteobacteria;Gammaproteobacteria;Enterobacteriales;Enterobacteriaceae;Citrobacter;Citrobacter farmeri	0.00362916	0.0162102	other Subjects>>>pre-AB = 1st-AB = 2nd-AB = post-AB	0	Bacteria	Proteobacteria	Gammaproteobacteria	Enterobacteriales	Enterobacteriaceae	Citrobacter	Citrobacterfarmeri
150	Bacteria;Firmicutes;Bacilli;Lactobacillales;Leuconostocaceae;Weissella;Weissella confusa	0.00362916	0.0162102	other Subjects>>>pre-AB = 1st-AB = 2nd-AB = post-AB	0	Bacteria	Firmicutes	Bacilli	Lactobacillales	Leuconostocaceae	Weissella	Weissellaconfusa
151	Bacteria;Bacteroidetes;Bacteroidia;Bacteroidales;Bacteroidaceae;Bacteroides;Bacteroides thetaiotaomicron [C]	0.00372622	0.0165336	post-AB = pre-AB = other Subjects = 1st-AB = 2nd-AB	1.30946	Bacteria	Bacteroidetes	Bacteroidia	Bacteroidales	Bacteroidaceae	Bacteroides	BacteroidesthetaiotaomicronC
152	Bacteria;Firmicutes;Clostridia;Clostridiales;Ruminococcaceae;unknown Ruminococcaceae;unknown Ruminococcaceae	0.00384753	0.0169595	pre-AB = post-AB = other Subjects > 2nd-AB = 1st-AB	1.76698	Bacteria	Firmicutes	Clostridia	Clostridiales	Ruminococcaceae	unknownRuminococcaceae	unknownRuminococcaceae
153	Bacteria;Firmicutes;Clostridia;Clostridiales;Lachnospiraceae;Coprococcus;Coprococcus catus	0.00413147	0.018092	pre-AB>= post-AB = other Subjects>= 1st-AB = 2nd-AB	0.0631064	Bacteria	Firmicutes	Clostridia	Clostridiales	Lachnospiraceae	Coprococcus	Coprococcuscatus
154	Bacteria;Firmicutes;Negativicutes;Veillonellales;Veillonellaceae;Veillonella;Veillonella atypica [C]	0.00418915	0.0182255	pre-AB = post-AB > other Subjects = 1st-AB = 2nd-AB	0.0157766	Bacteria	Firmicutes	Negativicutes	Veillonellales	Veillonellaceae	Veillonella	VeillonellaatypicaC
155	Bacteria;Firmicutes;Negativicutes;Veillonellales;Veillonellaceae;Megasphaera;Megasphaera micronuciformis	0.00428088	0.0185045	other Subjects = pre-AB = 1st-AB = 2nd-AB = post-AB	0	Bacteria	Firmicutes	Negativicutes	Veillonellales	Veillonellaceae	Megasphaera	Megasphaeramicronuciformis
156	Bacteria;Firmicutes;Clostridia;Clostridiales;Eubacteriaceae;Eubacterium;[Eubacterium] eligens	0.00473035	0.0203162	pre-AB = other Subjects = post-AB = 1st-AB = 2nd-AB	0.504851	Bacteria	Firmicutes	Clostridia	Clostridiales	Eubacteriaceae	Eubacterium	Eubacteriumeligens
157	Bacteria;Firmicutes;Clostridia;Clostridiales;Clostridiaceae;Clostridium;Clostridium sp. CAG:167	0.00530983	0.0226598	pre-AB > other Subjects = 1st-AB = 2nd-AB = post-AB	0.0236649	Bacteria	Firmicutes	Clostridia	Clostridiales	Clostridiaceae	Clostridium	Clostridiumsp.CAG:167
158	Bacteria;Firmicutes;Clostridia;Clostridiales;Lachnospiraceae;Blautia;[Ruminococcus] gnavus	0.00573698	0.0243277	pre-AB = post-AB > other Subjects = 1st-AB = 2nd-AB	0.0473298	Bacteria	Firmicutes	Clostridia	Clostridiales	Lachnospiraceae	Blautia	Ruminococcusgnavus
159	Bacteria;Bacteroidetes;Bacteroidia;Bacteroidales;Porphyromonadaceae;Porphyromonadaceae gen. [C Coprobacter/Tannerella];Porphyromonadaceae sp. [C Coprobacter fastidiosus/Tannerella sp.]	0.00611395	0.0257632	pre-AB = other Subjects = 1st-AB = 2nd-AB = post-AB	0.252426	Bacteria	Bacteroidetes	Bacteroidia	Bacteroidales	Porphyromonadaceae	Porphyromonadaceaegen.CCoprobacter/Tannerella	Porphyromonadaceaesp.CCoprobacterfastidiosus/Tannerellasp.
160	Bacteria;Actinobacteria;Actinobacteria;Actinomycetales;Actinomycetaceae;Actinomyces;Actinomyces georgiae [C]	0.00670193	0.02789	other Subjects = pre-AB = 1st-AB = 2nd-AB = post-AB	0	Bacteria	Actinobacteria	Actinobacteria	Actinomycetales	Actinomycetaceae	Actinomyces	ActinomycesgeorgiaeC
161	Bacteria;Firmicutes;Bacilli;Lactobacillales;Streptococcaceae;Streptococcus;Streptococcus sp. [C constellatus/intermedius]	0.00670193	0.02789	other Subjects = pre-AB = 1st-AB = 2nd-AB = post-AB	0	Bacteria	Firmicutes	Bacilli	Lactobacillales	Streptococcaceae	Streptococcus	Streptococcussp.Cconstellatus/intermedius
162	Bacteria;Firmicutes;Clostridia;Clostridiales;Lachnospiraceae;unknown Lachnospiraceae;unknown Lachnospiraceae	0.00753399	0.0311591	pre-AB = post-AB>= other Subjects = 2nd-AB = 1st-AB	0.46541	Bacteria	Firmicutes	Clostridia	Clostridiales	Lachnospiraceae	unknownLachnospiraceae	unknownLachnospiraceae
163	Bacteria;Firmicutes;Bacilli;Lactobacillales;Lactobacillaceae;Lactobacillus;Lactobacillus acidophilus	0.00811716	0.033365	1st-AB>> other Subjects = pre-AB = 2nd-AB = post-AB	0	Bacteria	Firmicutes	Bacilli	Lactobacillales	Lactobacillaceae	Lactobacillus	Lactobacillusacidophilus
164	Bacteria;Bacteroidetes;Bacteroidia;Bacteroidales;Rikenellaceae;Alistipes;Alistipes putredinis	0.00873172	0.0356723	other Subjects = 2nd-AB = post-AB = 1st-AB = pre-AB	2.6978	Bacteria	Bacteroidetes	Bacteroidia	Bacteroidales	Rikenellaceae	Alistipes	Alistipesputredinis
165	Bacteria;Actinobacteria;Coriobacteriia;Eggerthellales;Eggerthellaceae;Eggerthella;Eggerthella sp. CAG:298	0.0108303	0.0439775	other Subjects = pre-AB = 1st-AB = 2nd-AB = post-AB	0.0157766	Bacteria	Actinobacteria	Coriobacteriia	Eggerthellales	Eggerthellaceae	Eggerthella	Eggerthellasp.CAG:298
166	Bacteria;Firmicutes;Clostridia;Clostridiales;Eubacteriaceae;Eubacterium;Eubacterium ramulus	0.0109973	0.0443866	pre-AB = post-AB = other Subjects = 1st-AB = 2nd-AB	0.0552181	Bacteria	Firmicutes	Clostridia	Clostridiales	Eubacteriaceae	Eubacterium	Eubacteriumramulus
167	Bacteria;Bacteroidetes;Bacteroidia;Bacteroidales;Bacteroidaceae;Bacteroides;Bacteroides stercoris	0.0114462	0.0459218	other Subjects = pre-AB = 1st-AB = 2nd-AB = post-AB	2.07462	Bacteria	Bacteroidetes	Bacteroidia	Bacteroidales	Bacteroidaceae	Bacteroides	Bacteroidesstercoris
168	Bacteria;Firmicutes;Bacilli;Bacillales;Bacillales Family XI. Incertae Sedis;Gemella;Gemella sanguinis	0.0118145	0.0471173	pre-AB>= other Subjects = 1st-AB = 2nd-AB = post-AB	0	Bacteria	Firmicutes	Bacilli	Bacillales	BacillalesFamilyXI.IncertaeSedis	Gemella	Gemellasanguinis
169	Bacteria;Firmicutes;Clostridia;Clostridiales;Peptostreptococcaceae;Intestinibacter;Intestinibacter bartlettii	0.0125627	0.0498048	2nd-AB = post-AB = pre-AB>= other Subjects = 1st-AB	0.0236649	Bacteria	Firmicutes	Clostridia	Clostridiales	Peptostreptococcaceae	Intestinibacter	Intestinibacterbartlettii
170	Bacteria;Firmicutes;Clostridia;Clostridiales;Clostridiaceae;Clostridium;Clostridium sp. CAG:127	0.0139684	0.0550518	post-AB = 2nd-AB = 1st-AB = other Subjects = pre-AB	0.212984	Bacteria	Firmicutes	Clostridia	Clostridiales	Clostridiaceae	Clostridium	Clostridiumsp.CAG:127
171	Bacteria;Actinobacteria;Actinobacteria;Actinomycetales;Actinomycetaceae;Actinomyces;Actinomyces sp. [C ICM58/oral taxon 172]	0.0140537	0.0550643	pre-AB = 1st-AB = other Subjects = 2nd-AB = post-AB	0.0078883	Bacteria	Actinobacteria	Actinobacteria	Actinomycetales	Actinomycetaceae	Actinomyces	Actinomycessp.CICM58/oraltaxon172
172	Bacteria;Firmicutes;Bacilli;Bacillales;Staphylococcaceae;Staphylococcus;Staphylococcus sp. CAG:324	0.0167479	0.0652389	other Subjects = pre-AB = 1st-AB = 2nd-AB = post-AB	0.378638	Bacteria	Firmicutes	Bacilli	Bacillales	Staphylococcaceae	Staphylococcus	Staphylococcussp.CAG:324
173	Bacteria;Verrucomicrobia;Verrucomicrobiae;Verrucomicrobiales;Akkermansiaceae;Akkermansia;Akkermansia muciniphila	0.0171643	0.0664745	post-AB = 2nd-AB = other Subjects = pre-AB = 1st-AB	1.34101	Bacteria	Verrucomicrobia	Verrucomicrobiae	Verrucomicrobiales	Akkermansiaceae	Akkermansia	Akkermansiamuciniphila
174	Bacteria;Actinobacteria;Actinobacteria;Actinomycetales;Actinomycetaceae;Actinomyces;Actinomyces odontolyticus [C]	0.0177096	0.0681922	pre-AB = 1st-AB = other Subjects = 2nd-AB = post-AB	0	Bacteria	Actinobacteria	Actinobacteria	Actinomycetales	Actinomycetaceae	Actinomyces	ActinomycesodontolyticusC
175	Bacteria;Firmicutes;Clostridia;Clostridiales;Lachnospiraceae;Tyzzerella;unknown Tyzzerella	0.0184993	0.0708258	pre-AB = post-AB = other Subjects = 1st-AB = 2nd-AB	0.244537	Bacteria	Firmicutes	Clostridia	Clostridiales	Lachnospiraceae	Tyzzerella	unknownTyzzerella
176	Bacteria;Actinobacteria;Actinobacteria;Bifidobacteriales;Bifidobacteriaceae;Bifidobacterium;Bifidobacterium breve	0.0190397	0.0724285	other Subjects = pre-AB = 1st-AB = 2nd-AB = post-AB	0	Bacteria	Actinobacteria	Actinobacteria	Bifidobacteriales	Bifidobacteriaceae	Bifidobacterium	Bifidobacteriumbreve
177	Bacteria;Firmicutes;Bacilli;Lactobacillales;Streptococcaceae;Streptococcus;Streptococcus vestibularis	0.0191341	0.0724285	1st-AB = other Subjects = pre-AB = 2nd-AB = post-AB	0	Bacteria	Firmicutes	Bacilli	Lactobacillales	Streptococcaceae	Streptococcus	Streptococcusvestibularis
178	Bacteria;Firmicutes;Clostridia;Clostridiales;Ruminococcaceae;Ruminococcus;Ruminococcus sp. CAG:254	0.0198071	0.0745546	pre-AB = 1st-AB = other Subjects = 2nd-AB = post-AB	0.102548	Bacteria	Firmicutes	Clostridia	Clostridiales	Ruminococcaceae	Ruminococcus	Ruminococcussp.CAG:254
179	Bacteria;Firmicutes;Clostridia;Clostridiales;Ruminococcaceae;Subdoligranulum;Subdoligranulum sp. 4_3_54A2FAA	0.0204549	0.0760467	post-AB = other Subjects = pre-AB = 1st-AB = 2nd-AB	0.134101	Bacteria	Firmicutes	Clostridia	Clostridiales	Ruminococcaceae	Subdoligranulum	Subdoligranulumsp.4_3_54A2FAA
180	Bacteria;Bacteroidetes;Bacteroidia;Bacteroidales;Prevotellaceae;Prevotella;Prevotella copri	0.0205055	0.0760467	1st-AB = 2nd-AB = post-AB = pre-AB = other Subjects	2.12195	Bacteria	Bacteroidetes	Bacteroidia	Bacteroidales	Prevotellaceae	Prevotella	Prevotellacopri
181	Bacteria;Firmicutes;Clostridia;Clostridiales;Clostridiaceae;Clostridium;Clostridium neonatale	0.020544	0.0760467	other Subjects = pre-AB = 1st-AB = 2nd-AB = post-AB	0.0078883	Bacteria	Firmicutes	Clostridia	Clostridiales	Clostridiaceae	Clostridium	Clostridiumneonatale
182	Bacteria;Bacteroidetes;Bacteroidia;Bacteroidales;Porphyromonadaceae;Barnesiella;Barnesiella intestinihominis	0.0208969	0.0769282	pre-AB = other Subjects = 2nd-AB = 1st-AB = post-AB	0.765165	Bacteria	Bacteroidetes	Bacteroidia	Bacteroidales	Porphyromonadaceae	Barnesiella	Barnesiellaintestinihominis
183	Bacteria;Firmicutes;Clostridia;Clostridiales;Clostridiales Family XIII. Incertae Sedis;unknown Clostridiales Family XIII. Incertae Sedis;unknown Clostridiales Family XIII. Incertae Sedis	0.0232587	0.0851547	1st-AB > other Subjects = pre-AB = 2nd-AB = post-AB	0	Bacteria	Firmicutes	Clostridia	Clostridiales	ClostridialesFamilyXIII.IncertaeSedis	unknownClostridialesFamilyXIII.IncertaeSedis	unknownClostridialesFamilyXIII.IncertaeSedis
184	Bacteria;Firmicutes;Negativicutes;Veillonellales;Veillonellaceae;Veillonella;Veillonella parvula [C]	0.0237531	0.0864922	pre-AB = post-AB = 2nd-AB = 1st-AB = other Subjects	0.173543	Bacteria	Firmicutes	Negativicutes	Veillonellales	Veillonellaceae	Veillonella	VeillonellaparvulaC
185	Bacteria;Firmicutes;Clostridia;Clostridiales;Ruminococcaceae;Ruminococcus;Ruminococcus bicirculans	0.0249679	0.0904244	post-AB = pre-AB = other Subjects = 2nd-AB = 1st-AB	0.891378	Bacteria	Firmicutes	Clostridia	Clostridiales	Ruminococcaceae	Ruminococcus	Ruminococcusbicirculans
186	Bacteria;Proteobacteria;Gammaproteobacteria;Enterobacteriales;Enterobacteriaceae;Enterobacteriaceae gen. [C Escherichia/Shigella];Enterobacteriaceae sp. [C Escherichia coli/Escherichia fergusonii/Shigella boydii/Shigella dysenteriae/Shigella flexneri/Shigella sonnei]	0.0252093	0.0908077	post-AB = pre-AB = other Subjects = 1st-AB = 2nd-AB	0.102548	Bacteria	Proteobacteria	Gammaproteobacteria	Enterobacteriales	Enterobacteriaceae	Enterobacteriaceaegen.CEscherichia/Shigella	Enterobacteriaceaesp.CEscherichiacoli/Escherichiafergusonii/Shigellaboydii/Shigelladysenteriae/Shigellaflexneri/Shigellasonnei
187	Bacteria;Firmicutes;Clostridia;Clostridiales;Lachnospiraceae;Lachnoclostridium;[Clostridium] scindens	0.0280507	0.100076	post-AB > other Subjects = pre-AB = 1st-AB = 2nd-AB	0.0157766	Bacteria	Firmicutes	Clostridia	Clostridiales	Lachnospiraceae	Lachnoclostridium	Clostridiumscindens
188	Bacteria;Bacteroidetes;Bacteroidia;Bacteroidales;Bacteroidaceae;Bacteroides;Bacteroides nordii [C]	0.0280811	0.100076	post-AB = other Subjects = pre-AB = 1st-AB = 2nd-AB	0.0946596	Bacteria	Bacteroidetes	Bacteroidia	Bacteroidales	Bacteroidaceae	Bacteroides	BacteroidesnordiiC
189	Bacteria;Bacteroidetes;Bacteroidia;Bacteroidales;Bacteroidaceae;Bacteroides;Bacteroides intestinalis	0.0283322	0.100437	other Subjects = pre-AB = 1st-AB = 2nd-AB = post-AB	0.141989	Bacteria	Bacteroidetes	Bacteroidia	Bacteroidales	Bacteroidaceae	Bacteroides	Bacteroidesintestinalis
190	Bacteria;Actinobacteria;Actinobacteria;Actinomycetales;Actinomycetaceae;Actinomyces;Actinomyces sp. oral taxon 180	0.0288656	0.101256	other Subjects = pre-AB = 1st-AB = 2nd-AB = post-AB	0	Bacteria	Actinobacteria	Actinobacteria	Actinomycetales	Actinomycetaceae	Actinomyces	Actinomycessp.oraltaxon180
191	Bacteria;Firmicutes;Bacilli;Lactobacillales;Carnobacteriaceae;Granulicatella;Granulicatella elegans	0.0288656	0.101256	other Subjects = pre-AB = 1st-AB = 2nd-AB = post-AB	0	Bacteria	Firmicutes	Bacilli	Lactobacillales	Carnobacteriaceae	Granulicatella	Granulicatellaelegans
192	Bacteria;Firmicutes;Clostridia;Clostridiales;Oscillospiraceae;Oscillibacter;Oscillibacter sp. 57_20	0.0300709	0.104935	pre-AB = post-AB = other Subjects = 1st-AB = 2nd-AB	0.46541	Bacteria	Firmicutes	Clostridia	Clostridiales	Oscillospiraceae	Oscillibacter	Oscillibactersp.57_20
193	Bacteria;Firmicutes;Bacilli;Lactobacillales;Streptococcaceae;Streptococcus;Streptococcus intermedius	0.0313509	0.108835	other Subjects = pre-AB = 1st-AB = 2nd-AB = post-AB	0	Bacteria	Firmicutes	Bacilli	Lactobacillales	Streptococcaceae	Streptococcus	Streptococcusintermedius
194	Bacteria;Bacteroidetes;Bacteroidia;Bacteroidales;Bacteroidaceae;Bacteroides;Bacteroides sp. [C dorei/vulgatus]	0.0335961	0.116028	pre-AB = post-AB = other Subjects = 2nd-AB = 1st-AB	11.367	Bacteria	Bacteroidetes	Bacteroidia	Bacteroidales	Bacteroidaceae	Bacteroides	Bacteroidessp.Cdorei/vulgatus
195	Bacteria;Firmicutes;Clostridia;Clostridiales;Lachnospiraceae;Blautia;Blautia producta	0.0386704	0.132867	other Subjects = pre-AB = 1st-AB = 2nd-AB = post-AB	0	Bacteria	Firmicutes	Clostridia	Clostridiales	Lachnospiraceae	Blautia	Blautiaproducta
196	Bacteria;Firmicutes;Clostridia;Clostridiales;Oscillospiraceae;Oscillibacter;Oscillibacter sp. CAG:155	0.0433886	0.145095	pre-AB > other Subjects = 1st-AB = 2nd-AB = post-AB	0.0078883	Bacteria	Firmicutes	Clostridia	Clostridiales	Oscillospiraceae	Oscillibacter	Oscillibactersp.CAG:155
197	Bacteria;Firmicutes;Erysipelotrichia;Erysipelotrichales;Erysipelotrichaceae;Dielma;Dielma fastidiosa [C]	0.0445797	0.145095	post-AB = other Subjects = pre-AB = 1st-AB = 2nd-AB	0.0078883	Bacteria	Firmicutes	Erysipelotrichia	Erysipelotrichales	Erysipelotrichaceae	Dielma	DielmafastidiosaC
198	Bacteria;Bacteroidetes;Bacteroidia;Bacteroidales;Bacteroidaceae;Bacteroides;Bacteroides finegoldii	0.0454663	0.145095	other Subjects = pre-AB = 1st-AB = 2nd-AB = post-AB	0.32342	Bacteria	Bacteroidetes	Bacteroidia	Bacteroidales	Bacteroidaceae	Bacteroides	Bacteroidesfinegoldii
199	Bacteria;Firmicutes;Clostridia;unknown Clostridia;unknown Clostridia;unknown Clostridia;unknown Clostridia	0.0454673	0.145095	other Subjects = pre-AB = 1st-AB = 2nd-AB = post-AB	0.0631064	Bacteria	Firmicutes	Clostridia	unknownClostridia	unknownClostridia	unknownClostridia	unknownClostridia
200	Bacteria;Bacteroidetes;Bacteroidia;Bacteroidales;Bacteroidaceae;Bacteroides;Bacteroides sp. [C cellulosilyticus/timonensis]	0.0462559	0.145095	post-AB = other Subjects = 2nd-AB = pre-AB = 1st-AB	1.39623	Bacteria	Bacteroidetes	Bacteroidia	Bacteroidales	Bacteroidaceae	Bacteroides	Bacteroidessp.Ccellulosilyticus/timonensis
201	Bacteria;Firmicutes;Clostridia;Clostridiales;Ruminococcaceae;Anaeromassilibacillus;unknown Anaeromassilibacillus	0.0464041	0.145095	post-AB = pre-AB = other Subjects = 1st-AB = 2nd-AB	0.0157766	Bacteria	Firmicutes	Clostridia	Clostridiales	Ruminococcaceae	Anaeromassilibacillus	unknownAnaeromassilibacillus
202	Bacteria;Firmicutes;Clostridia;Clostridiales;Lachnospiraceae;Blautia;Blautia hansenii [C]	0.0488549	0.145095	other Subjects > pre-AB = 1st-AB = 2nd-AB = post-AB	0	Bacteria	Firmicutes	Clostridia	Clostridiales	Lachnospiraceae	Blautia	BlautiahanseniiC
203	Bacteria;Firmicutes;Clostridia;Clostridiales;Clostridiales fam. incertae sedis;Clostridiales gen. incertae sedis;Clostridiales bacterium VE202-09	0.0488549	0.145095	other Subjects > pre-AB = 1st-AB = 2nd-AB = post-AB	0	Bacteria	Firmicutes	Clostridia	Clostridiales	Clostridialesfam.incertaesedis	Clostridialesgen.incertaesedis	ClostridialesbacteriumVE202-09
204	Bacteria;Firmicutes;unknown Firmicutes;unknown Firmicutes;unknown Firmicutes;unknown Firmicutes;unknown Firmicutes	0.0488679	0.145095	pre-AB = post-AB = other Subjects>= 2nd-AB = 1st-AB	1.54611	Bacteria	Firmicutes	unknownFirmicutes	unknownFirmicutes	unknownFirmicutes	unknownFirmicutes	unknownFirmicutes
205	Bacteria;Actinobacteria;Coriobacteriia;Coriobacteriales;Atopobiaceae;Atopobium;Atopobium rimae	0.0500601	0.145095	1st-AB > other Subjects = pre-AB = 2nd-AB = post-AB	0	Bacteria	Actinobacteria	Coriobacteriia	Coriobacteriales	Atopobiaceae	Atopobium	Atopobiumrimae
206	Bacteria;Actinobacteria;Coriobacteriia;Eggerthellales;Eggerthellaceae;Eggerthella;unknown Eggerthella	0.0508249	0.145095	pre-AB = 1st-AB = other Subjects = 2nd-AB = post-AB	0.0236649	Bacteria	Actinobacteria	Coriobacteriia	Eggerthellales	Eggerthellaceae	Eggerthella	unknownEggerthella
207	Bacteria;Actinobacteria;Actinobacteria;Propionibacteriales;Propionibacteriaceae;Pseudopropionibacterium;Pseudopropionibacterium propionicum	0.0523634	0.145095	other Subjects > pre-AB = 1st-AB = 2nd-AB = post-AB	0	Bacteria	Actinobacteria	Actinobacteria	Propionibacteriales	Propionibacteriaceae	Pseudopropionibacterium	Pseudopropionibacteriumpropionicum
208	Bacteria;Firmicutes;Clostridia;Clostridiales;Lachnospiraceae;Lachnospiraceae gen. incertae sedis;Lachnospiraceae bacterium 3_1_57FAA_CT1	0.0536597	0.145095	other Subjects = pre-AB = 1st-AB = 2nd-AB = post-AB	0.0078883	Bacteria	Firmicutes	Clostridia	Clostridiales	Lachnospiraceae	Lachnospiraceaegen.incertaesedis	Lachnospiraceaebacterium3_1_57FAA_CT1
209	Bacteria;Actinobacteria;Actinobacteria;Propionibacteriales;Propionibacteriaceae;Propionibacterium;Propionibacterium acnes [C]	0.0540513	0.145095	other Subjects>= pre-AB = 1st-AB = 2nd-AB = post-AB	0	Bacteria	Actinobacteria	Actinobacteria	Propionibacteriales	Propionibacteriaceae	Propionibacterium	PropionibacteriumacnesC
210	Bacteria;Firmicutes;Bacilli;Lactobacillales;Streptococcaceae;Streptococcus;Streptococcus sp. M334	0.0581653	0.145095	other Subjects > pre-AB = 1st-AB = 2nd-AB = post-AB	0	Bacteria	Firmicutes	Bacilli	Lactobacillales	Streptococcaceae	Streptococcus	Streptococcussp.M334
211	Bacteria;Actinobacteria;Actinobacteria;Actinomycetales;Actinomycetaceae;Actinomyces;Actinomyces massiliensis	0.0581653	0.145095	other Subjects > pre-AB = 1st-AB = 2nd-AB = post-AB	0	Bacteria	Actinobacteria	Actinobacteria	Actinomycetales	Actinomycetaceae	Actinomyces	Actinomycesmassiliensis
212	Bacteria;Firmicutes;Clostridia;Clostridiales;Clostridiales fam. incertae sedis;Clostridiales gen. incertae sedis;Clostridiales bacterium VE202-14	0.0599179	0.145095	post-AB>= other Subjects = pre-AB = 1st-AB = 2nd-AB	0.0157766	Bacteria	Firmicutes	Clostridia	Clostridiales	Clostridialesfam.incertaesedis	Clostridialesgen.incertaesedis	ClostridialesbacteriumVE202-14
213	Bacteria;Firmicutes;Erysipelotrichia;Erysipelotrichales;Erysipelotrichaceae;Holdemania;Holdemania filiformis	0.0600383	0.145095	pre-AB = other Subjects = 1st-AB = 2nd-AB = post-AB	0.0078883	Bacteria	Firmicutes	Erysipelotrichia	Erysipelotrichales	Erysipelotrichaceae	Holdemania	Holdemaniafiliformis
214	Bacteria;Firmicutes;Clostridia;Clostridiales;Ruminococcaceae;Subdoligranulum;Subdoligranulum sp. CAG:314	0.0626786	0.145095	other Subjects = pre-AB = 1st-AB = 2nd-AB = post-AB	0.244537	Bacteria	Firmicutes	Clostridia	Clostridiales	Ruminococcaceae	Subdoligranulum	Subdoligranulumsp.CAG:314
215	Bacteria;Actinobacteria;Actinobacteria;Bifidobacteriales;Bifidobacteriaceae;Scardovia;Scardovia wiggsiae	0.064019	0.145095	other Subjects>= pre-AB = 1st-AB = 2nd-AB = post-AB	0	Bacteria	Actinobacteria	Actinobacteria	Bifidobacteriales	Bifidobacteriaceae	Scardovia	Scardoviawiggsiae
216	Bacteria;Proteobacteria;Deltaproteobacteria;Desulfovibrionales;Desulfovibrionaceae;Bilophila;Bilophila wadsworthia [C]	0.0643555	0.145095	other Subjects = pre-AB = 1st-AB = 2nd-AB = post-AB	0.0631064	Bacteria	Proteobacteria	Deltaproteobacteria	Desulfovibrionales	Desulfovibrionaceae	Bilophila	BilophilawadsworthiaC
217	Bacteria;Firmicutes;Tissierellia;Tissierellales;Peptoniphilaceae;Parvimonas;Parvimonas micra	0.065899	0.145095	other Subjects = pre-AB = 1st-AB = 2nd-AB = post-AB	0.0078883	Bacteria	Firmicutes	Tissierellia	Tissierellales	Peptoniphilaceae	Parvimonas	Parvimonasmicra
218	Bacteria;Actinobacteria;Actinobacteria;Actinomycetales;Actinomycetaceae;Actinomyces;Actinomyces sp. HPA0247	0.0660969	0.145095	1st-AB = other Subjects = pre-AB = 2nd-AB = post-AB	0	Bacteria	Actinobacteria	Actinobacteria	Actinomycetales	Actinomycetaceae	Actinomyces	Actinomycessp.HPA0247
219	Bacteria;Bacteroidetes;Bacteroidia;Bacteroidales;Prevotellaceae;Alloprevotella;Prevotella sp. oral taxon 473	0.0671337	0.145095	other Subjects = pre-AB = 1st-AB = 2nd-AB = post-AB	0	Bacteria	Bacteroidetes	Bacteroidia	Bacteroidales	Prevotellaceae	Alloprevotella	Prevotellasp.oraltaxon473
220	Bacteria;Bacteroidetes;Bacteroidia;Bacteroidales;Prevotellaceae;Prevotella;Prevotella denticola	0.0671337	0.145095	other Subjects = pre-AB = 1st-AB = 2nd-AB = post-AB	0	Bacteria	Bacteroidetes	Bacteroidia	Bacteroidales	Prevotellaceae	Prevotella	Prevotelladenticola
221	Bacteria;Bacteroidetes;Bacteroidia;Bacteroidales;Prevotellaceae;Prevotella;Prevotella loescheii [C]	0.0671337	0.145095	other Subjects = pre-AB = 1st-AB = 2nd-AB = post-AB	0	Bacteria	Bacteroidetes	Bacteroidia	Bacteroidales	Prevotellaceae	Prevotella	PrevotellaloescheiiC
222	Bacteria;Bacteroidetes;Bacteroidia;Bacteroidales;Prevotellaceae;Prevotella;Prevotella pleuritidis	0.0671337	0.145095	other Subjects = pre-AB = 1st-AB = 2nd-AB = post-AB	0	Bacteria	Bacteroidetes	Bacteroidia	Bacteroidales	Prevotellaceae	Prevotella	Prevotellapleuritidis
223	Bacteria;Actinobacteria;Actinobacteria;Actinomycetales;Actinomycetaceae;Actinomyces;Actinomyces sp. oral taxon 171	0.0671337	0.145095	other Subjects = pre-AB = 1st-AB = 2nd-AB = post-AB	0	Bacteria	Actinobacteria	Actinobacteria	Actinomycetales	Actinomycetaceae	Actinomyces	Actinomycessp.oraltaxon171
224	Bacteria;Firmicutes;Negativicutes;Veillonellales;Veillonellaceae;Veillonella;Veillonella sp. oral taxon 780	0.0671337	0.145095	other Subjects = pre-AB = 1st-AB = 2nd-AB = post-AB	0	Bacteria	Firmicutes	Negativicutes	Veillonellales	Veillonellaceae	Veillonella	Veillonellasp.oraltaxon780
225	Bacteria;Bacteroidetes;Bacteroidia;Bacteroidales;Porphyromonadaceae;Porphyromonas;Porphyromonas endodontalis	0.0671337	0.145095	other Subjects = pre-AB = 1st-AB = 2nd-AB = post-AB	0	Bacteria	Bacteroidetes	Bacteroidia	Bacteroidales	Porphyromonadaceae	Porphyromonas	Porphyromonasendodontalis
226	Bacteria;Fusobacteria;Fusobacteriia;Fusobacteriales;Leptotrichiaceae;Leptotrichia;Leptotrichia hofstadii [C]	0.0671337	0.145095	other Subjects = pre-AB = 1st-AB = 2nd-AB = post-AB	0	Bacteria	Fusobacteria	Fusobacteriia	Fusobacteriales	Leptotrichiaceae	Leptotrichia	LeptotrichiahofstadiiC
227	Bacteria;Bacteroidetes;Flavobacteriia;Flavobacteriales;Flavobacteriaceae;Capnocytophaga;Capnocytophaga sputigena	0.0671337	0.145095	other Subjects = pre-AB = 1st-AB = 2nd-AB = post-AB	0	Bacteria	Bacteroidetes	Flavobacteriia	Flavobacteriales	Flavobacteriaceae	Capnocytophaga	Capnocytophagasputigena
228	Bacteria;Bacteroidetes;Bacteroidia;Bacteroidales;Prevotellaceae;Prevotella;Prevotella veroralis	0.0671337	0.145095	other Subjects = pre-AB = 1st-AB = 2nd-AB = post-AB	0	Bacteria	Bacteroidetes	Bacteroidia	Bacteroidales	Prevotellaceae	Prevotella	Prevotellaveroralis
229	Bacteria;Actinobacteria;Actinobacteria;Corynebacteriales;Corynebacteriaceae;Corynebacterium;Corynebacterium matruchotii	0.0671337	0.145095	other Subjects = pre-AB = 1st-AB = 2nd-AB = post-AB	0	Bacteria	Actinobacteria	Actinobacteria	Corynebacteriales	Corynebacteriaceae	Corynebacterium	Corynebacteriummatruchotii
230	Bacteria;Proteobacteria;Gammaproteobacteria;Pasteurellales;Pasteurellaceae;Aggregatibacter;Aggregatibacter aphrophilus	0.0671337	0.145095	other Subjects = pre-AB = 1st-AB = 2nd-AB = post-AB	0	Bacteria	Proteobacteria	Gammaproteobacteria	Pasteurellales	Pasteurellaceae	Aggregatibacter	Aggregatibacteraphrophilus
231	Bacteria;Proteobacteria;Betaproteobacteria;Neisseriales;Neisseriaceae;Kingella;Kingella denitrificans	0.0671337	0.145095	other Subjects = pre-AB = 1st-AB = 2nd-AB = post-AB	0	Bacteria	Proteobacteria	Betaproteobacteria	Neisseriales	Neisseriaceae	Kingella	Kingelladenitrificans
232	Bacteria;Firmicutes;Negativicutes;Selenomonadales;Selenomonadaceae;Selenomonas;Selenomonas sputigena [C]	0.0671337	0.145095	other Subjects = pre-AB = 1st-AB = 2nd-AB = post-AB	0	Bacteria	Firmicutes	Negativicutes	Selenomonadales	Selenomonadaceae	Selenomonas	SelenomonassputigenaC
233	Bacteria;Firmicutes;Bacilli;Lactobacillales;Streptococcaceae;Streptococcus;Streptococcus cristatus	0.0671337	0.145095	other Subjects = pre-AB = 1st-AB = 2nd-AB = post-AB	0	Bacteria	Firmicutes	Bacilli	Lactobacillales	Streptococcaceae	Streptococcus	Streptococcuscristatus
234	Bacteria;Bacteroidetes;Bacteroidia;Bacteroidales;Prevotellaceae;Prevotella;Prevotella sp. F0091	0.0671337	0.145095	other Subjects = pre-AB = 1st-AB = 2nd-AB = post-AB	0	Bacteria	Bacteroidetes	Bacteroidia	Bacteroidales	Prevotellaceae	Prevotella	Prevotellasp.F0091
235	Bacteria;Bacteroidetes;Bacteroidia;Bacteroidales;Porphyromonadaceae;Porphyromonas;Porphyromonas catoniae	0.0671337	0.145095	other Subjects = pre-AB = 1st-AB = 2nd-AB = post-AB	0	Bacteria	Bacteroidetes	Bacteroidia	Bacteroidales	Porphyromonadaceae	Porphyromonas	Porphyromonascatoniae
236	Bacteria;Bacteroidetes;Flavobacteriia;Flavobacteriales;Flavobacteriaceae;Capnocytophaga;Capnocytophaga ochracea [C]	0.0671337	0.145095	other Subjects = pre-AB = 1st-AB = 2nd-AB = post-AB	0	Bacteria	Bacteroidetes	Flavobacteriia	Flavobacteriales	Flavobacteriaceae	Capnocytophaga	CapnocytophagaochraceaC
237	Bacteria;Bacteroidetes;Flavobacteriia;Flavobacteriales;Flavobacteriaceae;Capnocytophaga;Capnocytophaga sp. oral taxon 326	0.0671337	0.145095	other Subjects = pre-AB = 1st-AB = 2nd-AB = post-AB	0	Bacteria	Bacteroidetes	Flavobacteriia	Flavobacteriales	Flavobacteriaceae	Capnocytophaga	Capnocytophagasp.oraltaxon326
238	Bacteria;Firmicutes;Bacilli;Lactobacillales;Streptococcaceae;Streptococcus;Streptococcus sp. oral taxon 056	0.0671337	0.145095	other Subjects = pre-AB = 1st-AB = 2nd-AB = post-AB	0	Bacteria	Firmicutes	Bacilli	Lactobacillales	Streptococcaceae	Streptococcus	Streptococcussp.oraltaxon056
239	Bacteria;Proteobacteria;Betaproteobacteria;Neisseriales;Neisseriaceae;unknown Neisseriaceae;unknown Neisseriaceae	0.0671337	0.145095	other Subjects = pre-AB = 1st-AB = 2nd-AB = post-AB	0	Bacteria	Proteobacteria	Betaproteobacteria	Neisseriales	Neisseriaceae	unknownNeisseriaceae	unknownNeisseriaceae
240	Bacteria;candidatus Gracilibacteria;unknown candidatus Gracilibacteria;unknown candidatus Gracilibacteria;unknown candidatus Gracilibacteria;unknown candidatus Gracilibacteria;unknown candidatus Gracilibacteria	0.0671337	0.145095	other Subjects = pre-AB = 1st-AB = 2nd-AB = post-AB	0	Bacteria	candidatusGracilibacteria	unknowncandidatusGracilibacteria	unknowncandidatusGracilibacteria	unknowncandidatusGracilibacteria	unknowncandidatusGracilibacteria	unknowncandidatusGracilibacteria
241	Bacteria;Fusobacteria;Fusobacteriia;Fusobacteriales;Leptotrichiaceae;Leptotrichia;Leptotrichia shahii	0.0671337	0.145095	other Subjects = pre-AB = 1st-AB = 2nd-AB = post-AB	0	Bacteria	Fusobacteria	Fusobacteriia	Fusobacteriales	Leptotrichiaceae	Leptotrichia	Leptotrichiashahii
242	Bacteria;Bacteroidetes;Bacteroidia;Bacteroidales;Prevotellaceae;Alloprevotella;Alloprevotella rava	0.0671337	0.145095	other Subjects = pre-AB = 1st-AB = 2nd-AB = post-AB	0	Bacteria	Bacteroidetes	Bacteroidia	Bacteroidales	Prevotellaceae	Alloprevotella	Alloprevotellarava
243	Bacteria;Firmicutes;Clostridia;Clostridiales;Lachnospiraceae;Lachnoanaerobaculum;Lachnoanaerobaculum saburreum	0.0671337	0.145095	other Subjects = pre-AB = 1st-AB = 2nd-AB = post-AB	0	Bacteria	Firmicutes	Clostridia	Clostridiales	Lachnospiraceae	Lachnoanaerobaculum	Lachnoanaerobaculumsaburreum
244	Bacteria;Proteobacteria;Gammaproteobacteria;Pasteurellales;Pasteurellaceae;Haemophilus;Haemophilus sp. [C aegypticus/influenzae]	0.0671337	0.145095	other Subjects = pre-AB = 1st-AB = 2nd-AB = post-AB	0	Bacteria	Proteobacteria	Gammaproteobacteria	Pasteurellales	Pasteurellaceae	Haemophilus	Haemophilussp.Caegypticus/influenzae
245	Bacteria;Firmicutes;Clostridia;Clostridiales;Clostridiaceae;Clostridium;Clostridium celatum	0.0671337	0.145095	other Subjects = pre-AB = 1st-AB = 2nd-AB = post-AB	0	Bacteria	Firmicutes	Clostridia	Clostridiales	Clostridiaceae	Clostridium	Clostridiumcelatum
246	Bacteria;Fusobacteria;Fusobacteriia;Fusobacteriales;Leptotrichiaceae;Leptotrichia;Leptotrichia sp. oral taxon 879	0.0671337	0.145095	other Subjects = pre-AB = 1st-AB = 2nd-AB = post-AB	0	Bacteria	Fusobacteria	Fusobacteriia	Fusobacteriales	Leptotrichiaceae	Leptotrichia	Leptotrichiasp.oraltaxon879
247	Bacteria;Bacteroidetes;Flavobacteriia;Flavobacteriales;Flavobacteriaceae;Capnocytophaga;unknown Capnocytophaga	0.0671337	0.145095	other Subjects = pre-AB = 1st-AB = 2nd-AB = post-AB	0	Bacteria	Bacteroidetes	Flavobacteriia	Flavobacteriales	Flavobacteriaceae	Capnocytophaga	unknownCapnocytophaga
248	Bacteria;Proteobacteria;Gammaproteobacteria;Pasteurellales;Pasteurellaceae;Aggregatibacter;Aggregatibacter segnis	0.0671337	0.145095	other Subjects = pre-AB = 1st-AB = 2nd-AB = post-AB	0	Bacteria	Proteobacteria	Gammaproteobacteria	Pasteurellales	Pasteurellaceae	Aggregatibacter	Aggregatibactersegnis
249	Bacteria;Spirochaetes;Spirochaetia;Spirochaetales;Spirochaetaceae;Treponema;Treponema denticola	0.0671337	0.145095	other Subjects = pre-AB = 1st-AB = 2nd-AB = post-AB	0	Bacteria	Spirochaetes	Spirochaetia	Spirochaetales	Spirochaetaceae	Treponema	Treponemadenticola
250	Bacteria;Proteobacteria;Betaproteobacteria;Neisseriales;Neisseriaceae;Neisseria;Neisseria meningitidis	0.0671337	0.145095	other Subjects = pre-AB = 1st-AB = 2nd-AB = post-AB	0	Bacteria	Proteobacteria	Betaproteobacteria	Neisseriales	Neisseriaceae	Neisseria	Neisseriameningitidis
251	Bacteria;Bacteroidetes;Bacteroidia;Bacteroidales;Prevotellaceae;Prevotella;Prevotella maculosa	0.0671337	0.145095	other Subjects = pre-AB = 1st-AB = 2nd-AB = post-AB	0	Bacteria	Bacteroidetes	Bacteroidia	Bacteroidales	Prevotellaceae	Prevotella	Prevotellamaculosa
252	Bacteria;Actinobacteria;Actinobacteria;Propionibacteriales;Propionibacteriaceae;Propionibacterium;Propionibacterium propionicum	0.0671337	0.145095	other Subjects = pre-AB = 1st-AB = 2nd-AB = post-AB	0	Bacteria	Actinobacteria	Actinobacteria	Propionibacteriales	Propionibacteriaceae	Propionibacterium	Propionibacteriumpropionicum
253	Bacteria;Proteobacteria;Gammaproteobacteria;Pasteurellales;Pasteurellaceae;Haemophilus;Haemophilus haemolyticus	0.0671337	0.145095	other Subjects = pre-AB = 1st-AB = 2nd-AB = post-AB	0	Bacteria	Proteobacteria	Gammaproteobacteria	Pasteurellales	Pasteurellaceae	Haemophilus	Haemophilushaemolyticus
254	Bacteria;Firmicutes;Bacilli;Lactobacillales;Streptococcaceae;Streptococcus;Streptococcus sp. oral taxon 058	0.0671337	0.145095	other Subjects = pre-AB = 1st-AB = 2nd-AB = post-AB	0	Bacteria	Firmicutes	Bacilli	Lactobacillales	Streptococcaceae	Streptococcus	Streptococcussp.oraltaxon058
255	Bacteria;Firmicutes;Clostridia;Clostridiales;Lachnospiraceae;Oribacterium;Oribacterium sp. oral taxon 078	0.0671337	0.145095	other Subjects = pre-AB = 1st-AB = 2nd-AB = post-AB	0	Bacteria	Firmicutes	Clostridia	Clostridiales	Lachnospiraceae	Oribacterium	Oribacteriumsp.oraltaxon078
256	Bacteria;Proteobacteria;Gammaproteobacteria;Cardiobacteriales;Cardiobacteriaceae;Cardiobacterium;Cardiobacterium hominis	0.0671337	0.145095	other Subjects = pre-AB = 1st-AB = 2nd-AB = post-AB	0	Bacteria	Proteobacteria	Gammaproteobacteria	Cardiobacteriales	Cardiobacteriaceae	Cardiobacterium	Cardiobacteriumhominis
257	Bacteria;Proteobacteria;Betaproteobacteria;Neisseriales;Neisseriaceae;Neisseria;Neisseria elongata	0.0671337	0.145095	other Subjects = pre-AB = 1st-AB = 2nd-AB = post-AB	0	Bacteria	Proteobacteria	Betaproteobacteria	Neisseriales	Neisseriaceae	Neisseria	Neisseriaelongata
258	Bacteria;Bacteroidetes;Bacteroidia;Bacteroidales;Prevotellaceae;Prevotella;Prevotella baroniae	0.0671337	0.145095	other Subjects = pre-AB = 1st-AB = 2nd-AB = post-AB	0	Bacteria	Bacteroidetes	Bacteroidia	Bacteroidales	Prevotellaceae	Prevotella	Prevotellabaroniae
259	Bacteria;Actinobacteria;Actinobacteria;Propionibacteriales;Propionibacteriaceae;Propionibacterium;Propionibacterium acidifaciens	0.0671337	0.145095	other Subjects = pre-AB = 1st-AB = 2nd-AB = post-AB	0	Bacteria	Actinobacteria	Actinobacteria	Propionibacteriales	Propionibacteriaceae	Propionibacterium	Propionibacteriumacidifaciens
260	Bacteria;Bacteroidetes;Bacteroidia;Bacteroidales;Prevotellaceae;Prevotella;Prevotella intermedia	0.0671337	0.145095	other Subjects = pre-AB = 1st-AB = 2nd-AB = post-AB	0	Bacteria	Bacteroidetes	Bacteroidia	Bacteroidales	Prevotellaceae	Prevotella	Prevotellaintermedia
261	Bacteria;Firmicutes;Negativicutes;Selenomonadales;Selenomonadaceae;Selenomonas;Selenomonas noxia	0.0671337	0.145095	other Subjects = pre-AB = 1st-AB = 2nd-AB = post-AB	0	Bacteria	Firmicutes	Negativicutes	Selenomonadales	Selenomonadaceae	Selenomonas	Selenomonasnoxia
262	Bacteria;Spirochaetes;Spirochaetia;Spirochaetales;Spirochaetaceae;Treponema;unknown Treponema	0.0671337	0.145095	other Subjects = pre-AB = 1st-AB = 2nd-AB = post-AB	0	Bacteria	Spirochaetes	Spirochaetia	Spirochaetales	Spirochaetaceae	Treponema	unknownTreponema
263	Bacteria;Bacteroidetes;Bacteroidetes class incertae sedis;Bacteroidetes order incertae sedis;Bacteroidetes fam. incertae sedis;Bacteroidetes gen. incertae sedis;Bacteroidetes oral taxon 274	0.0671337	0.145095	other Subjects = pre-AB = 1st-AB = 2nd-AB = post-AB	0	Bacteria	Bacteroidetes	Bacteroidetesclassincertaesedis	Bacteroidetesorderincertaesedis	Bacteroidetesfam.incertaesedis	Bacteroidetesgen.incertaesedis	Bacteroidetesoraltaxon274
264	Bacteria;Bacteroidetes;Bacteroidia;Bacteroidales;Porphyromonadaceae;Porphyromonas;Porphyromonas sp. oral taxon 278	0.0671337	0.145095	other Subjects = pre-AB = 1st-AB = 2nd-AB = post-AB	0	Bacteria	Bacteroidetes	Bacteroidia	Bacteroidales	Porphyromonadaceae	Porphyromonas	Porphyromonassp.oraltaxon278
265	Bacteria;Spirochaetes;Spirochaetia;Spirochaetales;Spirochaetaceae;Treponema;Treponema sp. OMZ 838	0.0671337	0.145095	other Subjects = pre-AB = 1st-AB = 2nd-AB = post-AB	0	Bacteria	Spirochaetes	Spirochaetia	Spirochaetales	Spirochaetaceae	Treponema	Treponemasp.OMZ838
266	Bacteria;Proteobacteria;Betaproteobacteria;Neisseriales;Neisseriaceae;Neisseria;Neisseria sp. oral taxon 014	0.0671337	0.145095	other Subjects = pre-AB = 1st-AB = 2nd-AB = post-AB	0	Bacteria	Proteobacteria	Betaproteobacteria	Neisseriales	Neisseriaceae	Neisseria	Neisseriasp.oraltaxon014
267	Bacteria;Fusobacteria;Fusobacteriia;Fusobacteriales;Fusobacteriaceae;Fusobacterium;Fusobacterium hwasookii	0.0671337	0.145095	other Subjects = pre-AB = 1st-AB = 2nd-AB = post-AB	0	Bacteria	Fusobacteria	Fusobacteriia	Fusobacteriales	Fusobacteriaceae	Fusobacterium	Fusobacteriumhwasookii
268	Bacteria;Fusobacteria;Fusobacteriia;Fusobacteriales;Fusobacteriaceae;Fusobacterium;Fusobacterium nucleatum subsp. nucleatum [C]	0.0671337	0.145095	other Subjects = pre-AB = 1st-AB = 2nd-AB = post-AB	0	Bacteria	Fusobacteria	Fusobacteriia	Fusobacteriales	Fusobacteriaceae	Fusobacterium	Fusobacteriumnucleatumsubsp.nucleatumC
269	Bacteria;Firmicutes;Bacilli;Lactobacillales;Streptococcaceae;Streptococcus;Streptococcus sp. SK643	0.0671337	0.145095	other Subjects = pre-AB = 1st-AB = 2nd-AB = post-AB	0	Bacteria	Firmicutes	Bacilli	Lactobacillales	Streptococcaceae	Streptococcus	Streptococcussp.SK643
270	Bacteria;Proteobacteria;Betaproteobacteria;Neisseriales;Neisseriaceae;Eikenella;Eikenella corrodens	0.0671337	0.145095	other Subjects = pre-AB = 1st-AB = 2nd-AB = post-AB	0	Bacteria	Proteobacteria	Betaproteobacteria	Neisseriales	Neisseriaceae	Eikenella	Eikenellacorrodens
271	Bacteria;Firmicutes;Negativicutes;Selenomonadales;Selenomonadaceae;Selenomonas;Selenomonas sp. oral taxon 149	0.0671337	0.145095	other Subjects = pre-AB = 1st-AB = 2nd-AB = post-AB	0	Bacteria	Firmicutes	Negativicutes	Selenomonadales	Selenomonadaceae	Selenomonas	Selenomonassp.oraltaxon149
272	Bacteria;Firmicutes;Clostridia;Clostridiales;Lachnospiraceae;Oribacterium;Oribacterium asaccharolyticum [C]	0.0671337	0.145095	other Subjects = pre-AB = 1st-AB = 2nd-AB = post-AB	0	Bacteria	Firmicutes	Clostridia	Clostridiales	Lachnospiraceae	Oribacterium	OribacteriumasaccharolyticumC
273	Bacteria;Bacteroidetes;Bacteroidia;Bacteroidales;Prevotellaceae;Prevotella;Prevotella saccharolytica	0.0671337	0.145095	other Subjects = pre-AB = 1st-AB = 2nd-AB = post-AB	0	Bacteria	Bacteroidetes	Bacteroidia	Bacteroidales	Prevotellaceae	Prevotella	Prevotellasaccharolytica
274	Bacteria;Bacteroidetes;Flavobacteriia;Flavobacteriales;Flavobacteriaceae;Capnocytophaga;Capnocytophaga gingivalis	0.0671337	0.145095	other Subjects = pre-AB = 1st-AB = 2nd-AB = post-AB	0	Bacteria	Bacteroidetes	Flavobacteriia	Flavobacteriales	Flavobacteriaceae	Capnocytophaga	Capnocytophagagingivalis
275	Bacteria;Bacteroidetes;Bacteroidia;Bacteroidales;Prevotellaceae;Prevotella;Prevotella scopos	0.0671337	0.145095	other Subjects = pre-AB = 1st-AB = 2nd-AB = post-AB	0	Bacteria	Bacteroidetes	Bacteroidia	Bacteroidales	Prevotellaceae	Prevotella	Prevotellascopos
276	Bacteria;Bacteroidetes;Bacteroidia;Bacteroidales;Prevotellaceae;Prevotella;Prevotella oralis	0.0671337	0.145095	other Subjects = pre-AB = 1st-AB = 2nd-AB = post-AB	0	Bacteria	Bacteroidetes	Bacteroidia	Bacteroidales	Prevotellaceae	Prevotella	Prevotellaoralis
277	Bacteria;Spirochaetes;Spirochaetia;Spirochaetales;Spirochaetaceae;Treponema;Treponema socranskii	0.0671337	0.145095	other Subjects = pre-AB = 1st-AB = 2nd-AB = post-AB	0	Bacteria	Spirochaetes	Spirochaetia	Spirochaetales	Spirochaetaceae	Treponema	Treponemasocranskii
278	Bacteria;Firmicutes;Tissierellia;Tissierellales;Peptoniphilaceae;Parvimonas;Parvimonas sp. oral taxon 110	0.0671337	0.145095	other Subjects = pre-AB = 1st-AB = 2nd-AB = post-AB	0	Bacteria	Firmicutes	Tissierellia	Tissierellales	Peptoniphilaceae	Parvimonas	Parvimonassp.oraltaxon110
279	Bacteria;Bacteroidetes;Bacteroidia;Bacteroidales;Porphyromonadaceae;unknown Porphyromonadaceae;unknown Porphyromonadaceae	0.0671337	0.145095	other Subjects = pre-AB = 1st-AB = 2nd-AB = post-AB	0	Bacteria	Bacteroidetes	Bacteroidia	Bacteroidales	Porphyromonadaceae	unknownPorphyromonadaceae	unknownPorphyromonadaceae
280	Bacteria;Bacteroidetes;Bacteroidia;Bacteroidales;Prevotellaceae;Prevotella;Prevotella micans	0.0671337	0.145095	other Subjects = pre-AB = 1st-AB = 2nd-AB = post-AB	0	Bacteria	Bacteroidetes	Bacteroidia	Bacteroidales	Prevotellaceae	Prevotella	Prevotellamicans
281	Bacteria;Proteobacteria;Gammaproteobacteria;Pasteurellales;Pasteurellaceae;Haemophilus;Haemophilus parahaemolyticus	0.0671337	0.145095	other Subjects = pre-AB = 1st-AB = 2nd-AB = post-AB	0	Bacteria	Proteobacteria	Gammaproteobacteria	Pasteurellales	Pasteurellaceae	Haemophilus	Haemophilusparahaemolyticus
282	Bacteria;Firmicutes;Bacilli;Lactobacillales;Streptococcaceae;Streptococcus;Streptococcus peroris	0.0671337	0.145095	other Subjects = pre-AB = 1st-AB = 2nd-AB = post-AB	0	Bacteria	Firmicutes	Bacilli	Lactobacillales	Streptococcaceae	Streptococcus	Streptococcusperoris
283	Bacteria;Spirochaetes;Spirochaetia;Spirochaetales;Spirochaetaceae;Treponema;Treponema vincentii	0.0671337	0.145095	other Subjects = pre-AB = 1st-AB = 2nd-AB = post-AB	0	Bacteria	Spirochaetes	Spirochaetia	Spirochaetales	Spirochaetaceae	Treponema	Treponemavincentii
284	Bacteria;Spirochaetes;Spirochaetia;Spirochaetales;Spirochaetaceae;Treponema;Treponema medium	0.0671337	0.145095	other Subjects = pre-AB = 1st-AB = 2nd-AB = post-AB	0	Bacteria	Spirochaetes	Spirochaetia	Spirochaetales	Spirochaetaceae	Treponema	Treponemamedium
285	Bacteria;Bacteroidetes;Bacteroidia;Bacteroidales;Prevotellaceae;Prevotella;Prevotella marshii	0.0671337	0.145095	other Subjects = pre-AB = 1st-AB = 2nd-AB = post-AB	0	Bacteria	Bacteroidetes	Bacteroidia	Bacteroidales	Prevotellaceae	Prevotella	Prevotellamarshii
286	Bacteria;Bacteroidetes;Flavobacteriia;Flavobacteriales;Flavobacteriaceae;Capnocytophaga;Capnocytophaga granulosa [C]	0.0671337	0.145095	other Subjects = pre-AB = 1st-AB = 2nd-AB = post-AB	0	Bacteria	Bacteroidetes	Flavobacteriia	Flavobacteriales	Flavobacteriaceae	Capnocytophaga	CapnocytophagagranulosaC
287	Bacteria;Actinobacteria;Coriobacteriia;Eggerthellales;Eggerthellaceae;Cryptobacterium;Cryptobacterium curtum	0.0671337	0.145095	other Subjects = pre-AB = 1st-AB = 2nd-AB = post-AB	0	Bacteria	Actinobacteria	Coriobacteriia	Eggerthellales	Eggerthellaceae	Cryptobacterium	Cryptobacteriumcurtum
288	Bacteria;Firmicutes;Clostridia;Clostridiales;Peptostreptococcaceae;Peptostreptococcaceae gen. incertae sedis;Peptostreptococcaceae sp. [C]	0.0671337	0.145095	other Subjects = pre-AB = 1st-AB = 2nd-AB = post-AB	0	Bacteria	Firmicutes	Clostridia	Clostridiales	Peptostreptococcaceae	Peptostreptococcaceaegen.incertaesedis	Peptostreptococcaceaesp.C
289	Bacteria;Proteobacteria;Epsilonproteobacteria;Campylobacterales;Campylobacteraceae;Campylobacter;Campylobacter rectus	0.0671337	0.145095	other Subjects = pre-AB = 1st-AB = 2nd-AB = post-AB	0	Bacteria	Proteobacteria	Epsilonproteobacteria	Campylobacterales	Campylobacteraceae	Campylobacter	Campylobacterrectus
290	Bacteria;Firmicutes;Negativicutes;Selenomonadales;Selenomonadaceae;Selenomonas;Selenomonas infelix	0.0671337	0.145095	other Subjects = pre-AB = 1st-AB = 2nd-AB = post-AB	0	Bacteria	Firmicutes	Negativicutes	Selenomonadales	Selenomonadaceae	Selenomonas	Selenomonasinfelix
291	Bacteria;Bacteroidetes;Bacteroidia;Bacteroidales;Prevotellaceae;Prevotellaceae gen. [C Hallella/Prevotella];Prevotellaceae sp. [C Hallella seregens/Prevotella dentalis]	0.0671337	0.145095	other Subjects = pre-AB = 1st-AB = 2nd-AB = post-AB	0	Bacteria	Bacteroidetes	Bacteroidia	Bacteroidales	Prevotellaceae	Prevotellaceaegen.CHallella/Prevotella	Prevotellaceaesp.CHallellaseregens/Prevotelladentalis
292	Bacteria;Proteobacteria;Betaproteobacteria;Neisseriales;Neisseriaceae;Neisseria;Neisseria cinerea	0.0671337	0.145095	other Subjects = pre-AB = 1st-AB = 2nd-AB = post-AB	0	Bacteria	Proteobacteria	Betaproteobacteria	Neisseriales	Neisseriaceae	Neisseria	Neisseriacinerea
293	Bacteria;Bacteroidetes;Bacteroidia;Bacteroidales;Porphyromonadaceae;Tannerella;Tannerella forsythia	0.0671337	0.145095	other Subjects = pre-AB = 1st-AB = 2nd-AB = post-AB	0	Bacteria	Bacteroidetes	Bacteroidia	Bacteroidales	Porphyromonadaceae	Tannerella	Tannerellaforsythia
294	Bacteria;Proteobacteria;Betaproteobacteria;Burkholderiales;Comamonadaceae;Ottowia;Ottowia sp. oral taxon 894	0.0671337	0.145095	other Subjects = pre-AB = 1st-AB = 2nd-AB = post-AB	0	Bacteria	Proteobacteria	Betaproteobacteria	Burkholderiales	Comamonadaceae	Ottowia	Ottowiasp.oraltaxon894
295	Bacteria;Proteobacteria;Gammaproteobacteria;Pasteurellales;Pasteurellaceae;Aggregatibacter;Aggregatibacter sp. oral taxon 458	0.0671337	0.145095	other Subjects = pre-AB = 1st-AB = 2nd-AB = post-AB	0	Bacteria	Proteobacteria	Gammaproteobacteria	Pasteurellales	Pasteurellaceae	Aggregatibacter	Aggregatibactersp.oraltaxon458
296	Bacteria;Bacteroidetes;Bacteroidia;Bacteroidales;Tannerellaceae;Parabacteroides;unknown Parabacteroides	0.0671337	0.145095	other Subjects = pre-AB = 1st-AB = 2nd-AB = post-AB	0	Bacteria	Bacteroidetes	Bacteroidia	Bacteroidales	Tannerellaceae	Parabacteroides	unknownParabacteroides
297	Bacteria;Firmicutes;Clostridia;Clostridiales;Clostridiaceae;Clostridium;Clostridium sp. CAG:678	0.0671337	0.145095	other Subjects = pre-AB = 1st-AB = 2nd-AB = post-AB	0	Bacteria	Firmicutes	Clostridia	Clostridiales	Clostridiaceae	Clostridium	Clostridiumsp.CAG:678
298	Bacteria;Firmicutes;Bacilli;Lactobacillales;Streptococcaceae;Streptococcus;Streptococcus sp. [C equinus/infantarius/lutetiensis]	0.0671337	0.145095	other Subjects = pre-AB = 1st-AB = 2nd-AB = post-AB	0	Bacteria	Firmicutes	Bacilli	Lactobacillales	Streptococcaceae	Streptococcus	Streptococcussp.Cequinus/infantarius/lutetiensis
299	Bacteria;Proteobacteria;Betaproteobacteria;Neisseriales;Neisseriaceae;Kingella;Kingella oralis	0.0671337	0.145095	other Subjects = pre-AB = 1st-AB = 2nd-AB = post-AB	0	Bacteria	Proteobacteria	Betaproteobacteria	Neisseriales	Neisseriaceae	Kingella	Kingellaoralis
300	Bacteria;Fusobacteria;Fusobacteriia;Fusobacteriales;Leptotrichiaceae;Leptotrichia;Leptotrichia goodfellowii	0.0671337	0.145095	other Subjects = pre-AB = 1st-AB = 2nd-AB = post-AB	0	Bacteria	Fusobacteria	Fusobacteriia	Fusobacteriales	Leptotrichiaceae	Leptotrichia	Leptotrichiagoodfellowii
301	Bacteria;Firmicutes;Bacilli;Lactobacillales;Lactobacillaceae;Lactobacillus;Lactobacillus plantarum	0.0671337	0.145095	other Subjects = pre-AB = 1st-AB = 2nd-AB = post-AB	0	Bacteria	Firmicutes	Bacilli	Lactobacillales	Lactobacillaceae	Lactobacillus	Lactobacillusplantarum
302	Bacteria;Firmicutes;Bacilli;Lactobacillales;Lactobacillaceae;Lactobacillus;Lactobacillus otakiensis	0.0671337	0.145095	other Subjects = pre-AB = 1st-AB = 2nd-AB = post-AB	0	Bacteria	Firmicutes	Bacilli	Lactobacillales	Lactobacillaceae	Lactobacillus	Lactobacillusotakiensis
303	Bacteria;Firmicutes;Erysipelotrichia;Erysipelotrichales;Erysipelotrichaceae;candidatus Stoquefichus;candidatus Stoquefichus massiliensis	0.0671337	0.145095	other Subjects = pre-AB = 1st-AB = 2nd-AB = post-AB	0	Bacteria	Firmicutes	Erysipelotrichia	Erysipelotrichales	Erysipelotrichaceae	candidatusStoquefichus	candidatusStoquefichusmassiliensis
304	Bacteria;Firmicutes;Bacilli;Lactobacillales;Lactobacillaceae;Lactobacillus;Lactobacillus sp. [C acidophilus/amylovorus]	0.0671337	0.145095	other Subjects = pre-AB = 1st-AB = 2nd-AB = post-AB	0	Bacteria	Firmicutes	Bacilli	Lactobacillales	Lactobacillaceae	Lactobacillus	Lactobacillussp.Cacidophilus/amylovorus
305	Bacteria;Proteobacteria;Gammaproteobacteria;Enterobacteriales;Enterobacteriaceae;Citrobacter;Citrobacter sp. [C freundii/werkmanii/youngae]	0.0671337	0.145095	other Subjects = pre-AB = 1st-AB = 2nd-AB = post-AB	0	Bacteria	Proteobacteria	Gammaproteobacteria	Enterobacteriales	Enterobacteriaceae	Citrobacter	Citrobactersp.Cfreundii/werkmanii/youngae
306	Bacteria;Firmicutes;Clostridia;Clostridiales;Lachnospiraceae;Robinsoniella;Robinsoniella peoriensis [C]	0.0671337	0.145095	other Subjects = pre-AB = 1st-AB = 2nd-AB = post-AB	0	Bacteria	Firmicutes	Clostridia	Clostridiales	Lachnospiraceae	Robinsoniella	RobinsoniellapeoriensisC
307	Bacteria;Firmicutes;Bacilli;Lactobacillales;Lactobacillaceae;Lactobacillus;Lactobacillus johnsonii	0.0671337	0.145095	other Subjects = pre-AB = 1st-AB = 2nd-AB = post-AB	0	Bacteria	Firmicutes	Bacilli	Lactobacillales	Lactobacillaceae	Lactobacillus	Lactobacillusjohnsonii
308	Bacteria;Firmicutes;Bacilli;Lactobacillales;Streptococcaceae;Streptococcus;Streptococcus equinus [C]	0.0671337	0.145095	other Subjects = pre-AB = 1st-AB = 2nd-AB = post-AB	0	Bacteria	Firmicutes	Bacilli	Lactobacillales	Streptococcaceae	Streptococcus	StreptococcusequinusC
309	Bacteria;Firmicutes;Bacilli;Lactobacillales;Streptococcaceae;Streptococcus;Streptococcus agalactiae	0.0671337	0.145095	other Subjects = pre-AB = 1st-AB = 2nd-AB = post-AB	0	Bacteria	Firmicutes	Bacilli	Lactobacillales	Streptococcaceae	Streptococcus	Streptococcusagalactiae
310	Bacteria;Firmicutes;Tissierellia;Tissierellales;Peptoniphilaceae;Peptoniphilus;Peptoniphilus harei	0.0671337	0.145095	other Subjects = pre-AB = 1st-AB = 2nd-AB = post-AB	0	Bacteria	Firmicutes	Tissierellia	Tissierellales	Peptoniphilaceae	Peptoniphilus	Peptoniphilusharei
311	Bacteria;Firmicutes;Clostridia;Clostridiales;Ruminococcaceae;Ruminiclostridium;[Eubacterium] siraeum	0.0673986	0.145199	post-AB = 2nd-AB = other Subjects = pre-AB = 1st-AB	0.378638	Bacteria	Firmicutes	Clostridia	Clostridiales	Ruminococcaceae	Ruminiclostridium	Eubacteriumsiraeum
312	Bacteria;Firmicutes;Negativicutes;Veillonellales;Veillonellaceae;Veillonella;Veillonella sp. oral taxon 158	0.0690022	0.148178	2nd-AB = 1st-AB = pre-AB = post-AB = other Subjects	0.0394415	Bacteria	Firmicutes	Negativicutes	Veillonellales	Veillonellaceae	Veillonella	Veillonellasp.oraltaxon158
313	?;?;?;?;?;?;?	0.0709951	0.15197	pre-AB = other Subjects = post-AB = 2nd-AB = 1st-AB	1.74331	?	?	?	?	?	?	?
314	Bacteria;Firmicutes;Negativicutes;Veillonellales;Veillonellaceae;Veillonella;Veillonella dispar	0.0751741	0.160403	pre-AB = post-AB = other Subjects = 1st-AB = 2nd-AB	0.0157766	Bacteria	Firmicutes	Negativicutes	Veillonellales	Veillonellaceae	Veillonella	Veillonelladispar
315	Bacteria;candidatus Saccharibacteria;unknown candidatus Saccharibacteria;unknown candidatus Saccharibacteria;unknown candidatus Saccharibacteria;unknown candidatus Saccharibacteria;candidatus Saccharibacteria oral taxon TM7x	0.0820339	0.174485	other Subjects = pre-AB = 1st-AB = 2nd-AB = post-AB	0.0078883	Bacteria	candidatusSaccharibacteria	unknowncandidatusSaccharibacteria	unknowncandidatusSaccharibacteria	unknowncandidatusSaccharibacteria	unknowncandidatusSaccharibacteria	candidatusSaccharibacteriaoraltaxonTM7x
316	Bacteria;Actinobacteria;Coriobacteriia;Coriobacteriales;Coriobacteriaceae;Collinsella;Collinsella intestinalis	0.0830199	0.176023	1st-AB = other Subjects = pre-AB = 2nd-AB = post-AB	0.0078883	Bacteria	Actinobacteria	Coriobacteriia	Coriobacteriales	Coriobacteriaceae	Collinsella	Collinsellaintestinalis
317	Bacteria;Proteobacteria;Betaproteobacteria;Burkholderiales;Sutterellaceae;Sutterella;Sutterella wadsworthensis	0.083549	0.176586	other Subjects = pre-AB = 1st-AB = 2nd-AB = post-AB	0.291867	Bacteria	Proteobacteria	Betaproteobacteria	Burkholderiales	Sutterellaceae	Sutterella	Sutterellawadsworthensis
318	Bacteria;Proteobacteria;Betaproteobacteria;Burkholderiales;unknown Burkholderiales;unknown Burkholderiales;unknown Burkholderiales	0.0851922	0.179493	other Subjects = pre-AB = 1st-AB = 2nd-AB = post-AB	0.197208	Bacteria	Proteobacteria	Betaproteobacteria	Burkholderiales	unknownBurkholderiales	unknownBurkholderiales	unknownBurkholderiales
319	Bacteria;Firmicutes;Tissierellia;Tissierellales;Peptoniphilaceae;Parvimonas;unknown Parvimonas	0.0903946	0.189857	other Subjects = pre-AB = 1st-AB = 2nd-AB = post-AB	0	Bacteria	Firmicutes	Tissierellia	Tissierellales	Peptoniphilaceae	Parvimonas	unknownParvimonas
320	Bacteria;Firmicutes;Bacilli;Lactobacillales;Streptococcaceae;Streptococcus;Streptococcus sp. F0442	0.100774	0.210996	1st-AB = other Subjects = pre-AB = 2nd-AB = post-AB	0	Bacteria	Firmicutes	Bacilli	Lactobacillales	Streptococcaceae	Streptococcus	Streptococcussp.F0442
321	Bacteria;Firmicutes;Clostridia;Clostridiales;Clostridiaceae;Clostridium;uncultured Clostridium sp.	0.102907	0.214791	other Subjects = pre-AB = 1st-AB = 2nd-AB = post-AB	0.0473298	Bacteria	Firmicutes	Clostridia	Clostridiales	Clostridiaceae	Clostridium	unculturedClostridiumsp.
322	Bacteria;Firmicutes;Clostridia;Clostridiales;Eubacteriaceae;Eubacterium;[Eubacterium] hallii	0.10709	0.222828	pre-AB = post-AB = other Subjects = 2nd-AB = 1st-AB	0.276091	Bacteria	Firmicutes	Clostridia	Clostridiales	Eubacteriaceae	Eubacterium	Eubacteriumhallii
323	Bacteria;Firmicutes;Clostridia;Clostridiales;Lachnospiraceae;Butyrivibrio;Butyrivibrio crossotus	0.107968	0.223958	other Subjects = pre-AB = 1st-AB = 2nd-AB = post-AB	0.205096	Bacteria	Firmicutes	Clostridia	Clostridiales	Lachnospiraceae	Butyrivibrio	Butyrivibriocrossotus
324	Bacteria;Actinobacteria;Actinobacteria;Bifidobacteriales;Bifidobacteriaceae;Bifidobacterium;Bifidobacterium longum [C]	0.108996	0.225394	post-AB = other Subjects = 1st-AB = 2nd-AB = pre-AB	0.291867	Bacteria	Actinobacteria	Actinobacteria	Bifidobacteriales	Bifidobacteriaceae	Bifidobacterium	BifidobacteriumlongumC
325	Bacteria;Bacteroidetes;Bacteroidia;Bacteroidales;Rikenellaceae;Alistipes;Alistipes timonensis	0.113953	0.234918	other Subjects = pre-AB = 1st-AB = 2nd-AB = post-AB	0.0078883	Bacteria	Bacteroidetes	Bacteroidia	Bacteroidales	Rikenellaceae	Alistipes	Alistipestimonensis
326	Bacteria;Firmicutes;Erysipelotrichia;Erysipelotrichales;Erysipelotrichaceae;Erysipelatoclostridium;[Clostridium] spiroforme	0.122412	0.251582	other Subjects = pre-AB = 1st-AB = 2nd-AB = post-AB	0.0236649	Bacteria	Firmicutes	Erysipelotrichia	Erysipelotrichales	Erysipelotrichaceae	Erysipelatoclostridium	Clostridiumspiroforme
327	Bacteria;Proteobacteria;Gammaproteobacteria;Pasteurellales;Pasteurellaceae;Haemophilus;Haemophilus pittmaniae	0.123891	0.253843	other Subjects = pre-AB = 1st-AB = 2nd-AB = post-AB	0	Bacteria	Proteobacteria	Gammaproteobacteria	Pasteurellales	Pasteurellaceae	Haemophilus	Haemophiluspittmaniae
328	Bacteria;Firmicutes;Bacilli;Lactobacillales;Streptococcaceae;Streptococcus;Streptococcus oralis	0.126522	0.257159	other Subjects = pre-AB = 1st-AB = 2nd-AB = post-AB	0	Bacteria	Firmicutes	Bacilli	Lactobacillales	Streptococcaceae	Streptococcus	Streptococcusoralis
329	Bacteria;Proteobacteria;Epsilonproteobacteria;Campylobacterales;Campylobacteraceae;Campylobacter;Campylobacter concisus [C]	0.126522	0.257159	other Subjects = pre-AB = 1st-AB = 2nd-AB = post-AB	0.0078883	Bacteria	Proteobacteria	Epsilonproteobacteria	Campylobacterales	Campylobacteraceae	Campylobacter	CampylobacterconcisusC
330	Bacteria;Firmicutes;Clostridia;Clostridiales;Ruminococcaceae;Ruminococcus;Ruminococcus callidus	0.126769	0.257159	other Subjects = pre-AB = 1st-AB = 2nd-AB = post-AB	0.0315532	Bacteria	Firmicutes	Clostridia	Clostridiales	Ruminococcaceae	Ruminococcus	Ruminococcuscallidus
331	Bacteria;Bacteroidetes;Bacteroidia;Bacteroidales;Prevotellaceae;Paraprevotella;Paraprevotella clara	0.127428	0.257159	other Subjects = pre-AB = 1st-AB = 2nd-AB = post-AB	0.189319	Bacteria	Bacteroidetes	Bacteroidia	Bacteroidales	Prevotellaceae	Paraprevotella	Paraprevotellaclara
332	Bacteria;Bacteroidetes;Bacteroidia;Bacteroidales;Bacteroidaceae;Bacteroides;Bacteroides clarus	0.127428	0.257159	other Subjects = pre-AB = 1st-AB = 2nd-AB = post-AB	0.0552181	Bacteria	Bacteroidetes	Bacteroidia	Bacteroidales	Bacteroidaceae	Bacteroides	Bacteroidesclarus
333	Bacteria;Proteobacteria;Alphaproteobacteria;Rhodospirillales;Acetobacteraceae;Acetobacter;unknown Acetobacter	0.131107	0.262214	other Subjects = pre-AB = 1st-AB = 2nd-AB = post-AB	0.544293	Bacteria	Proteobacteria	Alphaproteobacteria	Rhodospirillales	Acetobacteraceae	Acetobacter	unknownAcetobacter
334	Bacteria;Proteobacteria;Gammaproteobacteria;Pseudomonadales;Moraxellaceae;Acinetobacter;unknown Acinetobacter	0.131107	0.262214	other Subjects = pre-AB = 1st-AB = 2nd-AB = post-AB	0.110436	Bacteria	Proteobacteria	Gammaproteobacteria	Pseudomonadales	Moraxellaceae	Acinetobacter	unknownAcinetobacter
335	Bacteria;Lentisphaerae;unknown Lentisphaerae;unknown Lentisphaerae;unknown Lentisphaerae;unknown Lentisphaerae;unknown Lentisphaerae	0.131107	0.262214	other Subjects = pre-AB = 1st-AB = 2nd-AB = post-AB	0.0315532	Bacteria	Lentisphaerae	unknownLentisphaerae	unknownLentisphaerae	unknownLentisphaerae	unknownLentisphaerae	unknownLentisphaerae
336	Bacteria;Firmicutes;Clostridia;Clostridiales;Oscillospiraceae;Oscillibacter;Oscillibacter sp. KLE 1728	0.131684	0.262583	other Subjects = post-AB = pre-AB = 2nd-AB = 1st-AB	0.165654	Bacteria	Firmicutes	Clostridia	Clostridiales	Oscillospiraceae	Oscillibacter	Oscillibactersp.KLE1728
337	Bacteria;Fusobacteria;Fusobacteriia;Fusobacteriales;Fusobacteriaceae;Fusobacterium;Fusobacterium nucleatum subsp. animalis [C]	0.134407	0.267218	other Subjects = pre-AB = 1st-AB = 2nd-AB = post-AB	0.0157766	Bacteria	Fusobacteria	Fusobacteriia	Fusobacteriales	Fusobacteriaceae	Fusobacterium	Fusobacteriumnucleatumsubsp.animalisC
338	Bacteria;Firmicutes;Clostridia;Clostridiales;Clostridiales fam. incertae sedis;Clostridiales gen. incertae sedis;[Bacteroides] pectinophilus	0.135973	0.268737	other Subjects = pre-AB = 1st-AB = 2nd-AB = post-AB	0.0078883	Bacteria	Firmicutes	Clostridia	Clostridiales	Clostridialesfam.incertaesedis	Clostridialesgen.incertaesedis	Bacteroidespectinophilus
339	Bacteria;Fusobacteria;Fusobacteriia;Fusobacteriales;Fusobacteriaceae;Fusobacterium;Fusobacterium gonidiaformans	0.135973	0.268737	other Subjects = pre-AB = 1st-AB = 2nd-AB = post-AB	0	Bacteria	Fusobacteria	Fusobacteriia	Fusobacteriales	Fusobacteriaceae	Fusobacterium	Fusobacteriumgonidiaformans
340	Bacteria;Firmicutes;Bacilli;Lactobacillales;Streptococcaceae;Streptococcus;unknown Streptococcus	0.1435	0.28278	pre-AB = 1st-AB = other Subjects = 2nd-AB = post-AB	0.0078883	Bacteria	Firmicutes	Bacilli	Lactobacillales	Streptococcaceae	Streptococcus	unknownStreptococcus
341	Bacteria;Firmicutes;Erysipelotrichia;Erysipelotrichales;Erysipelotrichaceae;Holdemania;Holdemania massiliensis	0.147245	0.289309	other Subjects = pre-AB = 1st-AB = 2nd-AB = post-AB	0	Bacteria	Firmicutes	Erysipelotrichia	Erysipelotrichales	Erysipelotrichaceae	Holdemania	Holdemaniamassiliensis
342	Bacteria;Firmicutes;Clostridia;Clostridiales;unknown Clostridiales;unknown Clostridiales;Clostridiales bacterium 41_21_two_genomes	0.149218	0.292328	other Subjects = pre-AB = 1st-AB = 2nd-AB = post-AB	0.0078883	Bacteria	Firmicutes	Clostridia	Clostridiales	unknownClostridiales	unknownClostridiales	Clostridialesbacterium41_21_two_genomes
343	Bacteria;Bacteroidetes;Bacteroidia;Bacteroidales;Prevotellaceae;Prevotella;unknown Prevotella	0.153411	0.299666	1st-AB = pre-AB = other Subjects = 2nd-AB = post-AB	0.32342	Bacteria	Bacteroidetes	Bacteroidia	Bacteroidales	Prevotellaceae	Prevotella	unknownPrevotella
344	Bacteria;Firmicutes;Clostridia;Clostridiales;Clostridiales Family XIII. Incertae Sedis;Clostridiales Family XIII. gen. Incertae Sedis;[Eubacterium] sulci	0.158069	0.307867	pre-AB = other Subjects = 1st-AB = 2nd-AB = post-AB	0.0078883	Bacteria	Firmicutes	Clostridia	Clostridiales	ClostridialesFamilyXIII.IncertaeSedis	ClostridialesFamilyXIII.gen.IncertaeSedis	Eubacteriumsulci
345	Bacteria;Firmicutes;Negativicutes;Acidaminococcales;Acidaminococcaceae;Phascolarctobacterium;Phascolarctobacterium succinatutens	0.166896	0.324118	1st-AB = other Subjects = pre-AB = 2nd-AB = post-AB	0.0315532	Bacteria	Firmicutes	Negativicutes	Acidaminococcales	Acidaminococcaceae	Phascolarctobacterium	Phascolarctobacteriumsuccinatutens
346	Bacteria;Firmicutes;Clostridia;Clostridiales;Clostridiaceae;Clostridium;Clostridium sp. CAG:306	0.171632	0.331661	other Subjects = pre-AB = 1st-AB = 2nd-AB = post-AB	0.0552181	Bacteria	Firmicutes	Clostridia	Clostridiales	Clostridiaceae	Clostridium	Clostridiumsp.CAG:306
347	Bacteria;Firmicutes;Clostridia;Clostridiales;Clostridiaceae;Clostridium;Clostridium sp. CAG:343	0.17177	0.331661	1st-AB = other Subjects = pre-AB = 2nd-AB = post-AB	0.0394415	Bacteria	Firmicutes	Clostridia	Clostridiales	Clostridiaceae	Clostridium	Clostridiumsp.CAG:343
348	Bacteria;Bacteroidetes;Bacteroidia;Bacteroidales;Rikenellaceae;Alistipes;Alistipes inops	0.17321	0.332662	post-AB = other Subjects = pre-AB = 1st-AB = 2nd-AB	0.157766	Bacteria	Bacteroidetes	Bacteroidia	Bacteroidales	Rikenellaceae	Alistipes	Alistipesinops
349	Bacteria;Firmicutes;Clostridia;Clostridiales;Clostridiaceae;Clostridium;Clostridium sp. KLE 1755	0.173282	0.332662	other Subjects = pre-AB = 1st-AB = 2nd-AB = post-AB	0.0157766	Bacteria	Firmicutes	Clostridia	Clostridiales	Clostridiaceae	Clostridium	Clostridiumsp.KLE1755
350	Bacteria;Firmicutes;Clostridia;Clostridiales;Lachnospiraceae;Coprococcus;unknown Coprococcus	0.17524	0.335459	pre-AB = 1st-AB = other Subjects = 2nd-AB = post-AB	0.347085	Bacteria	Firmicutes	Clostridia	Clostridiales	Lachnospiraceae	Coprococcus	unknownCoprococcus
351	Bacteria;Proteobacteria;Alphaproteobacteria;Rhodospirillales;Rhodospirillaceae;Azospirillum;unknown Azospirillum	0.185087	0.3533	1st-AB = other Subjects = pre-AB = 2nd-AB = post-AB	0.307644	Bacteria	Proteobacteria	Alphaproteobacteria	Rhodospirillales	Rhodospirillaceae	Azospirillum	unknownAzospirillum
352	Bacteria;Firmicutes;Bacilli;Lactobacillales;Streptococcaceae;Streptococcus;Streptococcus salivarius [C]	0.185785	0.353625	pre-AB = post-AB = other Subjects = 1st-AB = 2nd-AB	0.0631064	Bacteria	Firmicutes	Bacilli	Lactobacillales	Streptococcaceae	Streptococcus	StreptococcussalivariusC
353	Bacteria;Firmicutes;Bacilli;Lactobacillales;Streptococcaceae;Streptococcus;Streptococcus sp. SK140	0.190348	0.361284	other Subjects = pre-AB = 1st-AB = 2nd-AB = post-AB	0	Bacteria	Firmicutes	Bacilli	Lactobacillales	Streptococcaceae	Streptococcus	Streptococcussp.SK140
354	Bacteria;Firmicutes;Clostridia;Clostridiales;Clostridiaceae;Clostridium;Clostridium sp. CAG:288	0.195279	0.36752	other Subjects = pre-AB = 1st-AB = 2nd-AB = post-AB	0.228761	Bacteria	Firmicutes	Clostridia	Clostridiales	Clostridiaceae	Clostridium	Clostridiumsp.CAG:288
355	Bacteria;Firmicutes;Clostridia;Clostridiales;Ruminococcaceae;Anaerotruncus;unknown Anaerotruncus	0.195279	0.36752	other Subjects = pre-AB = 1st-AB = 2nd-AB = post-AB	0.0078883	Bacteria	Firmicutes	Clostridia	Clostridiales	Ruminococcaceae	Anaerotruncus	unknownAnaerotruncus
356	Bacteria;Actinobacteria;Coriobacteriia;Coriobacteriales;Coriobacteriaceae;Collinsella;unknown Collinsella	0.195279	0.36752	other Subjects = pre-AB = 1st-AB = 2nd-AB = post-AB	0.0078883	Bacteria	Actinobacteria	Coriobacteriia	Coriobacteriales	Coriobacteriaceae	Collinsella	unknownCollinsella
357	Bacteria;Firmicutes;Erysipelotrichia;Erysipelotrichales;Erysipelotrichaceae;Solobacterium;unknown Solobacterium	0.196606	0.36898	pre-AB = other Subjects = 1st-AB = 2nd-AB = post-AB	0	Bacteria	Firmicutes	Erysipelotrichia	Erysipelotrichales	Erysipelotrichaceae	Solobacterium	unknownSolobacterium
358	Bacteria;Bacteroidetes;Bacteroidia;Bacteroidales;Prevotellaceae;Prevotella;Prevotella stercorea	0.198821	0.372095	other Subjects = pre-AB = 1st-AB = 2nd-AB = post-AB	0.0157766	Bacteria	Bacteroidetes	Bacteroidia	Bacteroidales	Prevotellaceae	Prevotella	Prevotellastercorea
359	Bacteria;Firmicutes;Clostridia;Clostridiales;Clostridiales fam. incertae sedis;Clostridiales gen. incertae sedis;Clostridiales bacterium VE202-21	0.205791	0.384067	other Subjects = pre-AB = 1st-AB = 2nd-AB = post-AB	0	Bacteria	Firmicutes	Clostridia	Clostridiales	Clostridialesfam.incertaesedis	Clostridialesgen.incertaesedis	ClostridialesbacteriumVE202-21
360	Bacteria;Firmicutes;Clostridia;Clostridiales;Lachnospiraceae;Roseburia;Roseburia sp. 40_7	0.211351	0.393348	post-AB = pre-AB = other Subjects = 2nd-AB = 1st-AB	0.0631064	Bacteria	Firmicutes	Clostridia	Clostridiales	Lachnospiraceae	Roseburia	Roseburiasp.40_7
361	Bacteria;Firmicutes;Clostridia;Clostridiales;Lachnospiraceae;Blautia;Blautia sp. KLE 1732	0.219457	0.407303	pre-AB = other Subjects = 2nd-AB = post-AB = 1st-AB	0.078883	Bacteria	Firmicutes	Clostridia	Clostridiales	Lachnospiraceae	Blautia	Blautiasp.KLE1732
362	Bacteria;Firmicutes;Clostridia;Clostridiales;Clostridiaceae;Clostridium;Clostridium sp. 27_14	0.232074	0.429529	1st-AB = other Subjects = pre-AB = 2nd-AB = post-AB	0.0236649	Bacteria	Firmicutes	Clostridia	Clostridiales	Clostridiaceae	Clostridium	Clostridiumsp.27_14
363	Bacteria;Firmicutes;Clostridia;Clostridiales;Eubacteriaceae;Eubacterium;Eubacterium sp. 3_1_31 [C]	0.234653	0.433105	post-AB = other Subjects = pre-AB = 1st-AB = 2nd-AB	0.0236649	Bacteria	Firmicutes	Clostridia	Clostridiales	Eubacteriaceae	Eubacterium	Eubacteriumsp.3_1_31C
364	Bacteria;unknown Bacteria;unknown Bacteria;unknown Bacteria;unknown Bacteria;unknown Bacteria;unknown Bacteria	0.239199	0.440283	other Subjects = pre-AB = 1st-AB = 2nd-AB = post-AB	0.228761	Bacteria	unknownBacteria	unknownBacteria	unknownBacteria	unknownBacteria	unknownBacteria	unknownBacteria
365	Bacteria;Firmicutes;Clostridia;Clostridiales;Clostridiaceae;Clostridium;Clostridium sp. CAG:302	0.249944	0.457547	other Subjects = pre-AB = 1st-AB = 2nd-AB = post-AB	0.0946596	Bacteria	Firmicutes	Clostridia	Clostridiales	Clostridiaceae	Clostridium	Clostridiumsp.CAG:302
366	Bacteria;Firmicutes;Clostridia;Clostridiales;Lachnospiraceae;Blautia;Blautia hydrogenotrophica	0.249944	0.457547	other Subjects = pre-AB = 1st-AB = 2nd-AB = post-AB	0.0078883	Bacteria	Firmicutes	Clostridia	Clostridiales	Lachnospiraceae	Blautia	Blautiahydrogenotrophica
367	Bacteria;Firmicutes;Clostridia;Clostridiales;Clostridiaceae;Clostridium;unknown Clostridium	0.251538	0.458722	post-AB = pre-AB = other Subjects = 2nd-AB = 1st-AB	1.96419	Bacteria	Firmicutes	Clostridia	Clostridiales	Clostridiaceae	Clostridium	unknownClostridium
368	Bacteria;Proteobacteria;Gammaproteobacteria;Pasteurellales;Pasteurellaceae;unknown Pasteurellaceae;unknown Pasteurellaceae	0.251955	0.458722	other Subjects = pre-AB = 1st-AB = 2nd-AB = post-AB	0.0157766	Bacteria	Proteobacteria	Gammaproteobacteria	Pasteurellales	Pasteurellaceae	unknownPasteurellaceae	unknownPasteurellaceae
369	Bacteria;Verrucomicrobia;Verrucomicrobiae;Verrucomicrobiales;Akkermansiaceae;Akkermansia;unknown Akkermansia	0.253553	0.460381	other Subjects = pre-AB = 1st-AB = 2nd-AB = post-AB	0.0236649	Bacteria	Verrucomicrobia	Verrucomicrobiae	Verrucomicrobiales	Akkermansiaceae	Akkermansia	unknownAkkermansia
370	Bacteria;Firmicutes;Bacilli;unknown Bacilli;unknown Bacilli;unknown Bacilli;unknown Bacilli	0.256691	0.464819	other Subjects = pre-AB = 1st-AB = 2nd-AB = post-AB	0	Bacteria	Firmicutes	Bacilli	unknownBacilli	unknownBacilli	unknownBacilli	unknownBacilli
371	Bacteria;Actinobacteria;Actinobacteria;Bifidobacteriales;Bifidobacteriaceae;Bifidobacterium;Bifidobacterium sp. [C catenulatum/kashiwanohense]	0.263	0.47496	other Subjects = pre-AB = 1st-AB = 2nd-AB = post-AB	0.0157766	Bacteria	Actinobacteria	Actinobacteria	Bifidobacteriales	Bifidobacteriaceae	Bifidobacterium	Bifidobacteriumsp.Ccatenulatum/kashiwanohense
372	Bacteria;Firmicutes;Clostridia;Clostridiales;Clostridiaceae;unknown Clostridiaceae;unknown Clostridiaceae	0.264404	0.475615	other Subjects = pre-AB = 1st-AB = 2nd-AB = post-AB	0.0394415	Bacteria	Firmicutes	Clostridia	Clostridiales	Clostridiaceae	unknownClostridiaceae	unknownClostridiaceae
373	Bacteria;Firmicutes;Bacilli;Lactobacillales;Streptococcaceae;Streptococcus;Streptococcus infantis	0.265493	0.475615	other Subjects = pre-AB = 1st-AB = 2nd-AB = post-AB	0	Bacteria	Firmicutes	Bacilli	Lactobacillales	Streptococcaceae	Streptococcus	Streptococcusinfantis
374	Bacteria;Firmicutes;Bacilli;Lactobacillales;Streptococcaceae;Streptococcus;Streptococcus pneumoniae	0.265493	0.475615	other Subjects = pre-AB = 1st-AB = 2nd-AB = post-AB	0	Bacteria	Firmicutes	Bacilli	Lactobacillales	Streptococcaceae	Streptococcus	Streptococcuspneumoniae
375	Bacteria;Bacteroidetes;Bacteroidia;Bacteroidales;Bacteroidaceae;Bacteroides;Bacteroides coprocola	0.27604	0.493192	other Subjects = pre-AB = 1st-AB = 2nd-AB = post-AB	0.220872	Bacteria	Bacteroidetes	Bacteroidia	Bacteroidales	Bacteroidaceae	Bacteroides	Bacteroidescoprocola
376	Bacteria;Bacteroidetes;Bacteroidia;Bacteroidales;Bacteroidaceae;Bacteroides;Bacteroides faecis	0.279434	0.497016	other Subjects = pre-AB = 1st-AB = 2nd-AB = post-AB	0.552181	Bacteria	Bacteroidetes	Bacteroidia	Bacteroidales	Bacteroidaceae	Bacteroides	Bacteroidesfaecis
377	Bacteria;Bacteroidetes;Bacteroidia;Bacteroidales;Rikenellaceae;Alistipes;Alistipes senegalensis	0.281144	0.497016	other Subjects = pre-AB = 1st-AB = 2nd-AB = post-AB	0.0315532	Bacteria	Bacteroidetes	Bacteroidia	Bacteroidales	Rikenellaceae	Alistipes	Alistipessenegalensis
378	Bacteria;Actinobacteria;Coriobacteriia;Coriobacteriales;Coriobacteriaceae;Senegalimassilia;Senegalimassilia anaerobia	0.281148	0.497016	other Subjects = pre-AB = 1st-AB = 2nd-AB = post-AB	0.0078883	Bacteria	Actinobacteria	Coriobacteriia	Coriobacteriales	Coriobacteriaceae	Senegalimassilia	Senegalimassiliaanaerobia
379	Bacteria;Firmicutes;Clostridia;Clostridiales;Ruminococcaceae;Neglecta;Neglecta timonensis	0.281148	0.497016	other Subjects = pre-AB = 1st-AB = 2nd-AB = post-AB	0	Bacteria	Firmicutes	Clostridia	Clostridiales	Ruminococcaceae	Neglecta	Neglectatimonensis
380	Bacteria;Actinobacteria;Actinobacteria;Bifidobacteriales;Bifidobacteriaceae;Bifidobacterium;Bifidobacterium bifidum	0.283164	0.499262	other Subjects = pre-AB = 1st-AB = 2nd-AB = post-AB	0.0394415	Bacteria	Actinobacteria	Actinobacteria	Bifidobacteriales	Bifidobacteriaceae	Bifidobacterium	Bifidobacteriumbifidum
381	Bacteria;Firmicutes;Clostridia;Clostridiales;Lachnospiraceae;Roseburia;Roseburia sp. CAG:309	0.28684	0.504416	other Subjects = pre-AB = 1st-AB = 2nd-AB = post-AB	0.0315532	Bacteria	Firmicutes	Clostridia	Clostridiales	Lachnospiraceae	Roseburia	Roseburiasp.CAG:309
382	Bacteria;Firmicutes;Clostridia;Clostridiales;Ruminococcaceae;Ruminococcus;Ruminococcus sp. CAG:177	0.289594	0.507927	1st-AB = other Subjects = pre-AB = 2nd-AB = post-AB	0.473298	Bacteria	Firmicutes	Clostridia	Clostridiales	Ruminococcaceae	Ruminococcus	Ruminococcussp.CAG:177
383	Bacteria;Proteobacteria;Gammaproteobacteria;Pasteurellales;Pasteurellaceae;Haemophilus;Haemophilus parainfluenzae	0.292932	0.51244	pre-AB = other Subjects = 1st-AB = 2nd-AB = post-AB	0.0236649	Bacteria	Proteobacteria	Gammaproteobacteria	Pasteurellales	Pasteurellaceae	Haemophilus	Haemophilusparainfluenzae
384	Bacteria;Bacteroidetes;Bacteroidia;Bacteroidales;Porphyromonadaceae;Parabacteroides;Parabacteroides goldsteinii [C]	0.315013	0.549632	other Subjects = pre-AB = 1st-AB = 2nd-AB = post-AB	0.0157766	Bacteria	Bacteroidetes	Bacteroidia	Bacteroidales	Porphyromonadaceae	Parabacteroides	ParabacteroidesgoldsteiniiC
385	Bacteria;Bacteroidetes;Bacteroidia;Bacteroidales;Bacteroidaceae;Bacteroides;Bacteroides sp. CAG:144	0.320823	0.558315	other Subjects = pre-AB = 1st-AB = 2nd-AB = post-AB	0.291867	Bacteria	Bacteroidetes	Bacteroidia	Bacteroidales	Bacteroidaceae	Bacteroides	Bacteroidessp.CAG:144
386	Bacteria;Firmicutes;Clostridia;Clostridiales;Clostridiaceae;Clostridium;Clostridium sp. L2-50	0.322889	0.560455	other Subjects = pre-AB = 1st-AB = 2nd-AB = post-AB	0.0631064	Bacteria	Firmicutes	Clostridia	Clostridiales	Clostridiaceae	Clostridium	Clostridiumsp.L2-50
387	Bacteria;Firmicutes;Clostridia;Clostridiales;Ruminococcaceae;Ruminococcaceae gen. incertae sedis;Ruminococcaceae bacterium D16	0.324818	0.562346	pre-AB = other Subjects = 1st-AB = 2nd-AB = post-AB	0.0157766	Bacteria	Firmicutes	Clostridia	Clostridiales	Ruminococcaceae	Ruminococcaceaegen.incertaesedis	RuminococcaceaebacteriumD16
388	Bacteria;Firmicutes;Clostridia;Clostridiales;Lachnospiraceae;Anaerostipes;Anaerostipes caccae [C]	0.333316	0.575571	other Subjects = pre-AB = 1st-AB = 2nd-AB = post-AB	0	Bacteria	Firmicutes	Clostridia	Clostridiales	Lachnospiraceae	Anaerostipes	AnaerostipescaccaeC
389	Bacteria;Actinobacteria;Coriobacteriia;Eggerthellales;unknown Eggerthellales;unknown Eggerthellales;unknown Eggerthellales	0.351554	0.603952	other Subjects = pre-AB = 1st-AB = 2nd-AB = post-AB	0.0078883	Bacteria	Actinobacteria	Coriobacteriia	Eggerthellales	unknownEggerthellales	unknownEggerthellales	unknownEggerthellales
390	Bacteria;Firmicutes;Erysipelotrichia;Erysipelotrichales;Erysipelotrichaceae;Merdibacter;Merdibacter massiliensis	0.351554	0.603952	other Subjects = pre-AB = 1st-AB = 2nd-AB = post-AB	0.0078883	Bacteria	Firmicutes	Erysipelotrichia	Erysipelotrichales	Erysipelotrichaceae	Merdibacter	Merdibactermassiliensis
391	Bacteria;Firmicutes;Clostridia;Clostridiales;Clostridiaceae;Clostridium;Clostridium sp. CAG:138	0.360186	0.617199	other Subjects = pre-AB = 1st-AB = 2nd-AB = post-AB	0.078883	Bacteria	Firmicutes	Clostridia	Clostridiales	Clostridiaceae	Clostridium	Clostridiumsp.CAG:138
392	Bacteria;Proteobacteria;Alphaproteobacteria;Rhodospirillales;Rhodospirillaceae;Azospirillum;Azospirillum sp. CAG:239	0.361625	0.618084	other Subjects = pre-AB = 1st-AB = 2nd-AB = post-AB	0.212984	Bacteria	Proteobacteria	Alphaproteobacteria	Rhodospirillales	Rhodospirillaceae	Azospirillum	Azospirillumsp.CAG:239
393	Bacteria;Firmicutes;Bacilli;Lactobacillales;Lactobacillaceae;Lactobacillus;Lactobacillus ruminis	0.379944	0.647742	other Subjects = pre-AB = 1st-AB = 2nd-AB = post-AB	0.0078883	Bacteria	Firmicutes	Bacilli	Lactobacillales	Lactobacillaceae	Lactobacillus	Lactobacillusruminis
394	Bacteria;Firmicutes;Clostridia;Clostridiales;Lachnospiraceae;Roseburia;Roseburia sp. CAG:303	0.390741	0.664458	other Subjects = pre-AB = 1st-AB = 2nd-AB = post-AB	0.0078883	Bacteria	Firmicutes	Clostridia	Clostridiales	Lachnospiraceae	Roseburia	Roseburiasp.CAG:303
395	Bacteria;Firmicutes;Bacilli;Lactobacillales;Streptococcaceae;Streptococcus;Streptococcus pseudopneumoniae	0.403283	0.68349	other Subjects = pre-AB = 1st-AB = 2nd-AB = post-AB	0	Bacteria	Firmicutes	Bacilli	Lactobacillales	Streptococcaceae	Streptococcus	Streptococcuspseudopneumoniae
396	Bacteria;Firmicutes;Negativicutes;Acidaminococcales;Acidaminococcaceae;Acidaminococcus;Acidaminococcus intestini [C]	0.403973	0.68349	1st-AB = other Subjects = pre-AB = 2nd-AB = post-AB	0.0473298	Bacteria	Firmicutes	Negativicutes	Acidaminococcales	Acidaminococcaceae	Acidaminococcus	AcidaminococcusintestiniC
397	Bacteria;Firmicutes;Bacilli;Lactobacillales;Streptococcaceae;Streptococcus;Streptococcus sp. HSISM1	0.415894	0.701887	1st-AB = other Subjects = pre-AB = 2nd-AB = post-AB	0	Bacteria	Firmicutes	Bacilli	Lactobacillales	Streptococcaceae	Streptococcus	Streptococcussp.HSISM1
398	Bacteria;Firmicutes;Clostridia;Clostridiales;Lachnospiraceae;Oribacterium;Oribacterium sinus	0.418406	0.704352	other Subjects = pre-AB = 1st-AB = 2nd-AB = post-AB	0	Bacteria	Firmicutes	Clostridia	Clostridiales	Lachnospiraceae	Oribacterium	Oribacteriumsinus
399	Bacteria;Actinobacteria;Actinobacteria;Bifidobacteriales;Bifidobacteriaceae;Bifidobacterium;Bifidobacterium pseudocatenulatum	0.426762	0.716618	1st-AB = other Subjects = pre-AB = 2nd-AB = post-AB	0.0631064	Bacteria	Actinobacteria	Actinobacteria	Bifidobacteriales	Bifidobacteriaceae	Bifidobacterium	Bifidobacteriumpseudocatenulatum
400	Archaea;Euryarchaeota;Methanobacteria;Methanobacteriales;Methanobacteriaceae;Methanobrevibacter;Methanobrevibacter smithii	0.42936	0.717834	other Subjects = pre-AB = 1st-AB = 2nd-AB = post-AB	0.0236649	Archaea	Euryarchaeota	Methanobacteria	Methanobacteriales	Methanobacteriaceae	Methanobrevibacter	Methanobrevibactersmithii
401	Bacteria;Actinobacteria;Coriobacteriia;Eggerthellales;Eggerthellaceae;unknown Eggerthellaceae;unknown Eggerthellaceae	0.429629	0.717834	1st-AB = other Subjects = pre-AB = 2nd-AB = post-AB	0.0157766	Bacteria	Actinobacteria	Coriobacteriia	Eggerthellales	Eggerthellaceae	unknownEggerthellaceae	unknownEggerthellaceae
402	Bacteria;Lentisphaerae;unknown Lentisphaerae;unknown Lentisphaerae;unknown Lentisphaerae;unknown Lentisphaerae;Lentisphaerae bacterium ADurb.Bin242	0.432488	0.720814	other Subjects = pre-AB = 1st-AB = 2nd-AB = post-AB	0.0157766	Bacteria	Lentisphaerae	unknownLentisphaerae	unknownLentisphaerae	unknownLentisphaerae	unknownLentisphaerae	LentisphaeraebacteriumADurb.Bin242
403	Bacteria;Firmicutes;Erysipelotrichia;Erysipelotrichales;Erysipelotrichaceae;Coprobacillus;Coprobacillus sp. [C 29_1/D6]	0.450602	0.740232	other Subjects = pre-AB = 1st-AB = 2nd-AB = post-AB	0.0078883	Bacteria	Firmicutes	Erysipelotrichia	Erysipelotrichales	Erysipelotrichaceae	Coprobacillus	Coprobacillussp.C29_1/D6
404	Bacteria;Fusobacteria;Fusobacteriia;Fusobacteriales;Fusobacteriaceae;Fusobacterium;Fusobacterium nucleatum subsp. polymorphum [C]	0.462391	0.740232	other Subjects = pre-AB = 1st-AB = 2nd-AB = post-AB	0	Bacteria	Fusobacteria	Fusobacteriia	Fusobacteriales	Fusobacteriaceae	Fusobacterium	Fusobacteriumnucleatumsubsp.polymorphumC
405	Bacteria;Actinobacteria;Actinobacteria;Micrococcales;Micrococcaceae;Rothia;Rothia sp. [C aeria/dentocariosa]	0.462391	0.740232	other Subjects = pre-AB = 1st-AB = 2nd-AB = post-AB	0	Bacteria	Actinobacteria	Actinobacteria	Micrococcales	Micrococcaceae	Rothia	Rothiasp.Caeria/dentocariosa
406	Bacteria;Bacteroidetes;Bacteroidia;Bacteroidales;Prevotellaceae;Prevotella;Prevotella sp. oral taxon 317	0.462391	0.740232	other Subjects = pre-AB = 1st-AB = 2nd-AB = post-AB	0	Bacteria	Bacteroidetes	Bacteroidia	Bacteroidales	Prevotellaceae	Prevotella	Prevotellasp.oraltaxon317
407	Bacteria;Actinobacteria;Actinobacteria;Actinomycetales;Actinomycetaceae;Actinomyces;Actinomyces naeslundii	0.462391	0.740232	other Subjects = pre-AB = 1st-AB = 2nd-AB = post-AB	0	Bacteria	Actinobacteria	Actinobacteria	Actinomycetales	Actinomycetaceae	Actinomyces	Actinomycesnaeslundii
408	Bacteria;Proteobacteria;Gammaproteobacteria;Pasteurellales;Pasteurellaceae;Haemophilus;Haemophilus haemolyticus [C]	0.462391	0.740232	other Subjects = pre-AB = 1st-AB = 2nd-AB = post-AB	0	Bacteria	Proteobacteria	Gammaproteobacteria	Pasteurellales	Pasteurellaceae	Haemophilus	HaemophilushaemolyticusC
409	Bacteria;Firmicutes;Clostridia;Clostridiales;Lachnospiraceae;Stomatobaculum;Stomatobaculum longum	0.462391	0.740232	other Subjects = pre-AB = 1st-AB = 2nd-AB = post-AB	0	Bacteria	Firmicutes	Clostridia	Clostridiales	Lachnospiraceae	Stomatobaculum	Stomatobaculumlongum
410	Bacteria;Fusobacteria;Fusobacteriia;Fusobacteriales;Leptotrichiaceae;Leptotrichia;Leptotrichia buccalis	0.462391	0.740232	other Subjects = pre-AB = 1st-AB = 2nd-AB = post-AB	0	Bacteria	Fusobacteria	Fusobacteriia	Fusobacteriales	Leptotrichiaceae	Leptotrichia	Leptotrichiabuccalis
411	Bacteria;Proteobacteria;Betaproteobacteria;Neisseriales;Neisseriaceae;Neisseria;Neisseria flavescens	0.462391	0.740232	other Subjects = pre-AB = 1st-AB = 2nd-AB = post-AB	0	Bacteria	Proteobacteria	Betaproteobacteria	Neisseriales	Neisseriaceae	Neisseria	Neisseriaflavescens
412	Bacteria;Actinobacteria;Actinobacteria;Actinomycetales;Actinomycetaceae;Actinomyces;Actinomyces sp. oral taxon 848	0.462391	0.740232	other Subjects = pre-AB = 1st-AB = 2nd-AB = post-AB	0	Bacteria	Actinobacteria	Actinobacteria	Actinomycetales	Actinomycetaceae	Actinomyces	Actinomycessp.oraltaxon848
413	Bacteria;Actinobacteria;Coriobacteriia;Coriobacteriales;Atopobiaceae;Atopobium;unknown Atopobium	0.462391	0.740232	other Subjects = pre-AB = 1st-AB = 2nd-AB = post-AB	0	Bacteria	Actinobacteria	Coriobacteriia	Coriobacteriales	Atopobiaceae	Atopobium	unknownAtopobium
414	Bacteria;Firmicutes;Bacilli;Lactobacillales;Leuconostocaceae;Leuconostoc;Leuconostoc lactis	0.462391	0.740232	other Subjects = pre-AB = 1st-AB = 2nd-AB = post-AB	0	Bacteria	Firmicutes	Bacilli	Lactobacillales	Leuconostocaceae	Leuconostoc	Leuconostoclactis
415	Bacteria;Firmicutes;Clostridia;Clostridiales;Clostridiaceae;Clostridium;Clostridium sp. CAG:273	0.476642	0.740232	other Subjects = pre-AB = 1st-AB = 2nd-AB = post-AB	0.0315532	Bacteria	Firmicutes	Clostridia	Clostridiales	Clostridiaceae	Clostridium	Clostridiumsp.CAG:273
416	Bacteria;Firmicutes;Erysipelotrichia;Erysipelotrichales;Erysipelotrichaceae;Erysipelatoclostridium;[Clostridium] saccharogumia	0.476647	0.740232	other Subjects = pre-AB = 1st-AB = 2nd-AB = post-AB	0	Bacteria	Firmicutes	Erysipelotrichia	Erysipelotrichales	Erysipelotrichaceae	Erysipelatoclostridium	Clostridiumsaccharogumia
417	Bacteria;Firmicutes;unknown Firmicutes;unknown Firmicutes;unknown Firmicutes;unknown Firmicutes;Firmicutes bacterium ADurb.Bin467	0.476647	0.740232	other Subjects = pre-AB = 1st-AB = 2nd-AB = post-AB	0	Bacteria	Firmicutes	unknownFirmicutes	unknownFirmicutes	unknownFirmicutes	unknownFirmicutes	FirmicutesbacteriumADurb.Bin467
418	Bacteria;Bacteroidetes;Bacteroidia;Bacteroidales;Prevotellaceae;Prevotella;Prevotella nigrescens	0.482808	0.740232	other Subjects = pre-AB = 1st-AB = 2nd-AB = post-AB	0.0552181	Bacteria	Bacteroidetes	Bacteroidia	Bacteroidales	Prevotellaceae	Prevotella	Prevotellanigrescens
419	Bacteria;Firmicutes;Bacilli;Bacillales;unknown Bacillales;unknown Bacillales;unknown Bacillales	0.482808	0.740232	other Subjects = pre-AB = 1st-AB = 2nd-AB = post-AB	0.0078883	Bacteria	Firmicutes	Bacilli	Bacillales	unknownBacillales	unknownBacillales	unknownBacillales
420	Bacteria;Bacteroidetes;Bacteroidia;Bacteroidales;Prevotellaceae;Prevotella;Prevotella nanceiensis [C]	0.482808	0.740232	other Subjects = pre-AB = 1st-AB = 2nd-AB = post-AB	0	Bacteria	Bacteroidetes	Bacteroidia	Bacteroidales	Prevotellaceae	Prevotella	PrevotellananceiensisC
421	Bacteria;Bacteroidetes;Bacteroidia;Bacteroidales;Prevotellaceae;Prevotella;Prevotella salivae	0.482808	0.740232	other Subjects = pre-AB = 1st-AB = 2nd-AB = post-AB	0.0078883	Bacteria	Bacteroidetes	Bacteroidia	Bacteroidales	Prevotellaceae	Prevotella	Prevotellasalivae
422	Bacteria;Bacteroidetes;Bacteroidia;Bacteroidales;Prevotellaceae;Prevotella;Prevotella oris	0.482808	0.740232	other Subjects = pre-AB = 1st-AB = 2nd-AB = post-AB	0	Bacteria	Bacteroidetes	Bacteroidia	Bacteroidales	Prevotellaceae	Prevotella	Prevotellaoris
423	Bacteria;Bacteroidetes;Bacteroidia;Bacteroidales;Prevotellaceae;Prevotella;Prevotella oulorum	0.482808	0.740232	other Subjects = pre-AB = 1st-AB = 2nd-AB = post-AB	0	Bacteria	Bacteroidetes	Bacteroidia	Bacteroidales	Prevotellaceae	Prevotella	Prevotellaoulorum
424	Bacteria;Bacteroidetes;Bacteroidia;Bacteroidales;Tannerellaceae;Tannerella;Tannerella sp. oral taxon HOT-286	0.482808	0.740232	other Subjects = pre-AB = 1st-AB = 2nd-AB = post-AB	0	Bacteria	Bacteroidetes	Bacteroidia	Bacteroidales	Tannerellaceae	Tannerella	Tannerellasp.oraltaxonHOT-286
425	Bacteria;Firmicutes;Clostridia;Clostridiales;Lachnospiraceae;Catonella;Catonella morbi	0.482808	0.740232	other Subjects = pre-AB = 1st-AB = 2nd-AB = post-AB	0	Bacteria	Firmicutes	Clostridia	Clostridiales	Lachnospiraceae	Catonella	Catonellamorbi
426	Bacteria;Fusobacteria;Fusobacteriia;Fusobacteriales;Leptotrichiaceae;Leptotrichia;unknown Leptotrichia	0.482808	0.740232	other Subjects = pre-AB = 1st-AB = 2nd-AB = post-AB	0	Bacteria	Fusobacteria	Fusobacteriia	Fusobacteriales	Leptotrichiaceae	Leptotrichia	unknownLeptotrichia
427	Bacteria;Fusobacteria;Fusobacteriia;Fusobacteriales;Leptotrichiaceae;Leptotrichia;Leptotrichia sp. oral taxon 215	0.482808	0.740232	other Subjects = pre-AB = 1st-AB = 2nd-AB = post-AB	0	Bacteria	Fusobacteria	Fusobacteriia	Fusobacteriales	Leptotrichiaceae	Leptotrichia	Leptotrichiasp.oraltaxon215
428	Bacteria;Firmicutes;Clostridia;Clostridiales;Lachnospiraceae;Lachnoanaerobaculum;Lachnoanaerobaculum sp. [C ICM7/MSX33/OBRC5-5]	0.482808	0.740232	other Subjects = pre-AB = 1st-AB = 2nd-AB = post-AB	0	Bacteria	Firmicutes	Clostridia	Clostridiales	Lachnospiraceae	Lachnoanaerobaculum	Lachnoanaerobaculumsp.CICM7/MSX33/OBRC5-5
429	Bacteria;Bacteroidetes;Flavobacteriia;Flavobacteriales;Flavobacteriaceae;Capnocytophaga;Capnocytophaga sp. oral taxon 329	0.482808	0.740232	other Subjects = pre-AB = 1st-AB = 2nd-AB = post-AB	0	Bacteria	Bacteroidetes	Flavobacteriia	Flavobacteriales	Flavobacteriaceae	Capnocytophaga	Capnocytophagasp.oraltaxon329
430	Bacteria;Proteobacteria;Epsilonproteobacteria;Campylobacterales;Campylobacteraceae;Campylobacter;unknown Campylobacter	0.482808	0.740232	other Subjects = pre-AB = 1st-AB = 2nd-AB = post-AB	0	Bacteria	Proteobacteria	Epsilonproteobacteria	Campylobacterales	Campylobacteraceae	Campylobacter	unknownCampylobacter
431	Bacteria;Actinobacteria;Coriobacteriia;Eggerthellales;Eggerthellaceae;Slackia;Slackia exigua [C]	0.482808	0.740232	other Subjects = pre-AB = 1st-AB = 2nd-AB = post-AB	0	Bacteria	Actinobacteria	Coriobacteriia	Eggerthellales	Eggerthellaceae	Slackia	SlackiaexiguaC
432	Bacteria;Firmicutes;Clostridia;Clostridiales;Lachnospiraceae;Oribacterium;unknown Oribacterium	0.482808	0.740232	other Subjects = pre-AB = 1st-AB = 2nd-AB = post-AB	0	Bacteria	Firmicutes	Clostridia	Clostridiales	Lachnospiraceae	Oribacterium	unknownOribacterium
433	Bacteria;Fusobacteria;Fusobacteriia;Fusobacteriales;Leptotrichiaceae;Leptotrichia;Leptotrichia trevisanii	0.482808	0.740232	other Subjects = pre-AB = 1st-AB = 2nd-AB = post-AB	0	Bacteria	Fusobacteria	Fusobacteriia	Fusobacteriales	Leptotrichiaceae	Leptotrichia	Leptotrichiatrevisanii
434	Bacteria;Bacteroidetes;Bacteroidia;unknown Bacteroidia;unknown Bacteroidia;unknown Bacteroidia;unknown Bacteroidia	0.482808	0.740232	other Subjects = pre-AB = 1st-AB = 2nd-AB = post-AB	0	Bacteria	Bacteroidetes	Bacteroidia	unknownBacteroidia	unknownBacteroidia	unknownBacteroidia	unknownBacteroidia
435	Bacteria;Firmicutes;Clostridia;Clostridiales;Clostridiaceae;Clostridium;Clostridium butyricum	0.482808	0.740232	other Subjects = pre-AB = 1st-AB = 2nd-AB = post-AB	0	Bacteria	Firmicutes	Clostridia	Clostridiales	Clostridiaceae	Clostridium	Clostridiumbutyricum
436	Bacteria;Bacteroidetes;Bacteroidia;Bacteroidales;Prevotellaceae;Prevotella;Prevotella sp. CAG:1092	0.482808	0.740232	other Subjects = pre-AB = 1st-AB = 2nd-AB = post-AB	0	Bacteria	Bacteroidetes	Bacteroidia	Bacteroidales	Prevotellaceae	Prevotella	Prevotellasp.CAG:1092
437	Bacteria;Firmicutes;Bacilli;Lactobacillales;Enterococcaceae;Enterococcus;Enterococcus durans	0.482808	0.740232	other Subjects = pre-AB = 1st-AB = 2nd-AB = post-AB	0	Bacteria	Firmicutes	Bacilli	Lactobacillales	Enterococcaceae	Enterococcus	Enterococcusdurans
438	Bacteria;Firmicutes;Erysipelotrichia;Erysipelotrichales;Erysipelotrichaceae;Turicibacter;Turicibacter sanguinis [C]	0.489911	0.749408	other Subjects = pre-AB = 1st-AB = 2nd-AB = post-AB	0	Bacteria	Firmicutes	Erysipelotrichia	Erysipelotrichales	Erysipelotrichaceae	Turicibacter	TuricibactersanguinisC
439	Bacteria;Actinobacteria;Actinobacteria;Bifidobacteriales;Bifidobacteriaceae;Bifidobacterium;Bifidobacterium adolescentis	0.518243	0.790941	1st-AB = 2nd-AB = post-AB = other Subjects = pre-AB	0.141989	Bacteria	Actinobacteria	Actinobacteria	Bifidobacteriales	Bifidobacteriaceae	Bifidobacterium	Bifidobacteriumadolescentis
440	Bacteria;Chloroflexi;Dehalococcoidia;Dehalococcoidales;unknown Dehalococcoidales;unknown Dehalococcoidales;unknown Dehalococcoidales	0.521447	0.792769	other Subjects = pre-AB = 1st-AB = 2nd-AB = post-AB	0.567958	Bacteria	Chloroflexi	Dehalococcoidia	Dehalococcoidales	unknownDehalococcoidales	unknownDehalococcoidales	unknownDehalococcoidales
441	Bacteria;Actinobacteria;Coriobacteriia;Coriobacteriales;Coriobacteriaceae;Enorma;Enorma massiliensis	0.522991	0.792769	other Subjects = pre-AB = 1st-AB = 2nd-AB = post-AB	0.0394415	Bacteria	Actinobacteria	Coriobacteriia	Coriobacteriales	Coriobacteriaceae	Enorma	Enormamassiliensis
442	Bacteria;Bacteroidetes;Bacteroidia;Bacteroidales;Porphyromonadaceae;Porphyromonas;unknown Porphyromonas	0.522991	0.792769	other Subjects = pre-AB = 1st-AB = 2nd-AB = post-AB	0.0157766	Bacteria	Bacteroidetes	Bacteroidia	Bacteroidales	Porphyromonadaceae	Porphyromonas	unknownPorphyromonas
443	Bacteria;Actinobacteria;Actinobacteria;Bifidobacteriales;Bifidobacteriaceae;Bifidobacterium;Bifidobacterium angulatum	0.528136	0.798762	other Subjects = pre-AB = 1st-AB = 2nd-AB = post-AB	0.0709947	Bacteria	Actinobacteria	Actinobacteria	Bifidobacteriales	Bifidobacteriaceae	Bifidobacterium	Bifidobacteriumangulatum
444	Bacteria;Actinobacteria;Actinobacteria;Actinomycetales;Actinomycetaceae;Actinomyces;Actinomyces sp. [C oral taxon 181/ph3]	0.531516	0.802063	other Subjects = pre-AB = 1st-AB = 2nd-AB = post-AB	0	Bacteria	Actinobacteria	Actinobacteria	Actinomycetales	Actinomycetaceae	Actinomyces	Actinomycessp.Coraltaxon181/ph3
445	Bacteria;Firmicutes;Bacilli;Lactobacillales;Streptococcaceae;Streptococcus;Streptococcus anginosus	0.540118	0.813212	other Subjects = pre-AB = 1st-AB = 2nd-AB = post-AB	0	Bacteria	Firmicutes	Bacilli	Lactobacillales	Streptococcaceae	Streptococcus	Streptococcusanginosus
446	Bacteria;Firmicutes;Clostridia;Clostridiales;Clostridiaceae;Clostridium;Clostridium sp. CAG:798	0.547835	0.822981	other Subjects = pre-AB = 1st-AB = 2nd-AB = post-AB	0.102548	Bacteria	Firmicutes	Clostridia	Clostridiales	Clostridiaceae	Clostridium	Clostridiumsp.CAG:798
447	Bacteria;Bacteroidetes;Bacteroidia;Bacteroidales;Bacteroidaceae;Bacteroides;Bacteroides eggerthii	0.559606	0.833829	other Subjects = pre-AB = 1st-AB = 2nd-AB = post-AB	0.46541	Bacteria	Bacteroidetes	Bacteroidia	Bacteroidales	Bacteroidaceae	Bacteroides	Bacteroideseggerthii
448	Bacteria;Bacteroidetes;Bacteroidia;Bacteroidales;Bacteroidaceae;Bacteroides;Bacteroides massiliensis	0.564496	0.833829	other Subjects = pre-AB = 1st-AB = 2nd-AB = post-AB	0.473298	Bacteria	Bacteroidetes	Bacteroidia	Bacteroidales	Bacteroidaceae	Bacteroides	Bacteroidesmassiliensis
449	Bacteria;Firmicutes;Clostridia;Clostridiales;Eubacteriaceae;Eubacterium;Eubacterium sp. CAG:202	0.566871	0.833829	1st-AB = other Subjects = pre-AB = 2nd-AB = post-AB	0.32342	Bacteria	Firmicutes	Clostridia	Clostridiales	Eubacteriaceae	Eubacterium	Eubacteriumsp.CAG:202
450	Bacteria;Firmicutes;Clostridia;Clostridiales;Clostridiaceae;Clostridium;Clostridium sp. CAG:492	0.567132	0.833829	other Subjects = pre-AB = 1st-AB = 2nd-AB = post-AB	0.0236649	Bacteria	Firmicutes	Clostridia	Clostridiales	Clostridiaceae	Clostridium	Clostridiumsp.CAG:492
451	Bacteria;Firmicutes;Clostridia;Clostridiales;Clostridiaceae;Clostridium;Clostridium sp. CAG:452	0.568719	0.833829	other Subjects = pre-AB = 1st-AB = 2nd-AB = post-AB	0.0709947	Bacteria	Firmicutes	Clostridia	Clostridiales	Clostridiaceae	Clostridium	Clostridiumsp.CAG:452
452	Bacteria;Actinobacteria;Coriobacteriia;Coriobacteriales;Atopobiaceae;unknown Atopobiaceae;unknown Atopobiaceae	0.568719	0.833829	other Subjects = pre-AB = 1st-AB = 2nd-AB = post-AB	0	Bacteria	Actinobacteria	Coriobacteriia	Coriobacteriales	Atopobiaceae	unknownAtopobiaceae	unknownAtopobiaceae
453	Bacteria;Bacteroidetes;Bacteroidia;Bacteroidales;Porphyromonadaceae;Porphyromonas;Porphyromonas uenonis	0.571199	0.833829	other Subjects = pre-AB = 1st-AB = 2nd-AB = post-AB	0	Bacteria	Bacteroidetes	Bacteroidia	Bacteroidales	Porphyromonadaceae	Porphyromonas	Porphyromonasuenonis
454	Bacteria;Bacteroidetes;Bacteroidia;Bacteroidales;Bacteroidaceae;Bacteroides;Bacteroides salyersiae	0.571205	0.833829	other Subjects = pre-AB = 1st-AB = 2nd-AB = post-AB	0.0394415	Bacteria	Bacteroidetes	Bacteroidia	Bacteroidales	Bacteroidaceae	Bacteroides	Bacteroidessalyersiae
455	Bacteria;Verrucomicrobia;unknown Verrucomicrobia;unknown Verrucomicrobia;unknown Verrucomicrobia;unknown Verrucomicrobia;Verrucomicrobia bacterium CAG:312_58_20	0.571205	0.833829	other Subjects = pre-AB = 1st-AB = 2nd-AB = post-AB	0.0394415	Bacteria	Verrucomicrobia	unknownVerrucomicrobia	unknownVerrucomicrobia	unknownVerrucomicrobia	unknownVerrucomicrobia	VerrucomicrobiabacteriumCAG:312_58_20
456	Bacteria;Actinobacteria;Coriobacteriia;Coriobacteriales;Atopobiaceae;Olsenella;unknown Olsenella	0.571205	0.833829	other Subjects = pre-AB = 1st-AB = 2nd-AB = post-AB	0.0078883	Bacteria	Actinobacteria	Coriobacteriia	Coriobacteriales	Atopobiaceae	Olsenella	unknownOlsenella
457	Bacteria;Bacteroidetes;Bacteroidia;Bacteroidales;Prevotellaceae;Prevotella;Prevotella bivia	0.571205	0.833829	other Subjects = pre-AB = 1st-AB = 2nd-AB = post-AB	0	Bacteria	Bacteroidetes	Bacteroidia	Bacteroidales	Prevotellaceae	Prevotella	Prevotellabivia
458	Bacteria;Firmicutes;Clostridia;Clostridiales;Ruminococcaceae;Ruminiclostridium;[Clostridium] methylpentosum	0.571205	0.833829	other Subjects = pre-AB = 1st-AB = 2nd-AB = post-AB	0	Bacteria	Firmicutes	Clostridia	Clostridiales	Ruminococcaceae	Ruminiclostridium	Clostridiummethylpentosum
459	Bacteria;Firmicutes;Erysipelotrichia;Erysipelotrichales;Erysipelotrichaceae;Faecalitalea;Faecalitalea cylindroides	0.571235	0.833829	other Subjects = pre-AB = 1st-AB = 2nd-AB = post-AB	0	Bacteria	Firmicutes	Erysipelotrichia	Erysipelotrichales	Erysipelotrichaceae	Faecalitalea	Faecalitaleacylindroides
460	Bacteria;Firmicutes;Clostridia;Clostridiales;Lachnospiraceae;Tyzzerella;Tyzzerella nexilis	0.589533	0.858668	other Subjects = pre-AB = 1st-AB = 2nd-AB = post-AB	0.0946596	Bacteria	Firmicutes	Clostridia	Clostridiales	Lachnospiraceae	Tyzzerella	Tyzzerellanexilis
461	Bacteria;Proteobacteria;Betaproteobacteria;Burkholderiales;Sutterellaceae;unknown Sutterellaceae;unknown Sutterellaceae	0.620871	0.894588	other Subjects = pre-AB = 1st-AB = 2nd-AB = post-AB	0.0552181	Bacteria	Proteobacteria	Betaproteobacteria	Burkholderiales	Sutterellaceae	unknownSutterellaceae	unknownSutterellaceae
462	Bacteria;Bacteroidetes;Bacteroidia;Bacteroidales;Porphyromonadaceae;Parabacteroides;Parabacteroides johnsonii	0.620871	0.894588	other Subjects = pre-AB = 1st-AB = 2nd-AB = post-AB	0.0394415	Bacteria	Bacteroidetes	Bacteroidia	Bacteroidales	Porphyromonadaceae	Parabacteroides	Parabacteroidesjohnsonii
463	Bacteria;Firmicutes;Erysipelotrichia;Erysipelotrichales;Erysipelotrichaceae;Coprobacillus;Coprobacillus sp. CAG:826	0.620871	0.894588	other Subjects = pre-AB = 1st-AB = 2nd-AB = post-AB	0.0394415	Bacteria	Firmicutes	Erysipelotrichia	Erysipelotrichales	Erysipelotrichaceae	Coprobacillus	Coprobacillussp.CAG:826
464	Bacteria;Firmicutes;Clostridia;Clostridiales;Eubacteriaceae;Eubacterium;Eubacterium sp. ER2	0.620871	0.894588	other Subjects = pre-AB = 1st-AB = 2nd-AB = post-AB	0.0078883	Bacteria	Firmicutes	Clostridia	Clostridiales	Eubacteriaceae	Eubacterium	Eubacteriumsp.ER2
465	Archaea;Euryarchaeota;Methanobacteria;Methanobacteriales;Methanobacteriaceae;Methanosphaera;Methanosphaera stadtmanae	0.620871	0.894588	other Subjects = pre-AB = 1st-AB = 2nd-AB = post-AB	0	Archaea	Euryarchaeota	Methanobacteria	Methanobacteriales	Methanobacteriaceae	Methanosphaera	Methanosphaerastadtmanae
466	Bacteria;Firmicutes;Clostridia;Clostridiales;Clostridiaceae;Clostridium;Clostridium sp. CAG:433	0.645501	0.928081	other Subjects = pre-AB = 1st-AB = 2nd-AB = post-AB	0.0078883	Bacteria	Firmicutes	Clostridia	Clostridiales	Clostridiaceae	Clostridium	Clostridiumsp.CAG:433
467	Bacteria;Proteobacteria;Alphaproteobacteria;Rhodospirillales;Rhodospirillaceae;Azospirillum;Azospirillum sp. 51_20	0.647372	0.928778	other Subjects = pre-AB = 1st-AB = 2nd-AB = post-AB	0.0709947	Bacteria	Proteobacteria	Alphaproteobacteria	Rhodospirillales	Rhodospirillaceae	Azospirillum	Azospirillumsp.51_20
468	Bacteria;Firmicutes;Clostridia;Clostridiales;Clostridiaceae;Clostridium;Clostridium sp. CAG:217	0.662598	0.948591	other Subjects = pre-AB = 1st-AB = 2nd-AB = post-AB	0.102548	Bacteria	Firmicutes	Clostridia	Clostridiales	Clostridiaceae	Clostridium	Clostridiumsp.CAG:217
469	Bacteria;Firmicutes;Clostridia;Clostridiales;Clostridiaceae;Clostridium;Clostridium sp. CAG:780	0.664784	0.949691	other Subjects = pre-AB = 1st-AB = 2nd-AB = post-AB	0.0236649	Bacteria	Firmicutes	Clostridia	Clostridiales	Clostridiaceae	Clostridium	Clostridiumsp.CAG:780
470	Bacteria;Firmicutes;Clostridia;Clostridiales;Clostridiaceae;Clostridium;Clostridium sp. CAG:557	0.671455	0.95151	other Subjects = pre-AB = 1st-AB = 2nd-AB = post-AB	0.0157766	Bacteria	Firmicutes	Clostridia	Clostridiales	Clostridiaceae	Clostridium	Clostridiumsp.CAG:557
471	Bacteria;Firmicutes;Clostridia;Clostridiales;Clostridiaceae;Clostridium;Clostridium sp. CAG:226	0.671455	0.95151	other Subjects = pre-AB = 1st-AB = 2nd-AB = post-AB	0.0078883	Bacteria	Firmicutes	Clostridia	Clostridiales	Clostridiaceae	Clostridium	Clostridiumsp.CAG:226
472	Bacteria;Proteobacteria;Deltaproteobacteria;Desulfovibrionales;Desulfovibrionaceae;Desulfovibrio;Desulfovibrio desulfuricans	0.671455	0.95151	other Subjects = pre-AB = 1st-AB = 2nd-AB = post-AB	0	Bacteria	Proteobacteria	Deltaproteobacteria	Desulfovibrionales	Desulfovibrionaceae	Desulfovibrio	Desulfovibriodesulfuricans
473	Bacteria;Firmicutes;Bacilli;Lactobacillales;Streptococcaceae;Streptococcus;Streptococcus mutans	0.672395	0.95151	other Subjects = pre-AB = 1st-AB = 2nd-AB = post-AB	0	Bacteria	Firmicutes	Bacilli	Lactobacillales	Streptococcaceae	Streptococcus	Streptococcusmutans
474	Bacteria;Firmicutes;Clostridia;Clostridiales;Clostridiales Family XIII. Incertae Sedis;Mogibacterium;unknown Mogibacterium	0.673158	0.95151	pre-AB = other Subjects = 1st-AB = 2nd-AB = post-AB	0.0078883	Bacteria	Firmicutes	Clostridia	Clostridiales	ClostridialesFamilyXIII.IncertaeSedis	Mogibacterium	unknownMogibacterium
475	Bacteria;Proteobacteria;Deltaproteobacteria;Desulfovibrionales;Desulfovibrionaceae;Desulfovibrio;Desulfovibrio piger	0.683434	0.964001	other Subjects = pre-AB = 1st-AB = 2nd-AB = post-AB	0.0157766	Bacteria	Proteobacteria	Deltaproteobacteria	Desulfovibrionales	Desulfovibrionaceae	Desulfovibrio	Desulfovibriopiger
476	Bacteria;Firmicutes;Clostridia;Clostridiales;Lachnospiraceae;Coprococcus;Coprococcus eutactus	0.687196	0.967272	other Subjects = pre-AB = 1st-AB = 2nd-AB = post-AB	0.110436	Bacteria	Firmicutes	Clostridia	Clostridiales	Lachnospiraceae	Coprococcus	Coprococcuseutactus
[truncated: 194 more rows]
